# Supplementary material for: Chiral Chalcogenyl‐Substituted Naphthyl‐ and Acenaphthyl‐Silanes and Their Cations
Source: Chemistry. 2020 Oct 27;26(69):16441–9. doi: 10.1002/chem.202002977 (PMC7756486; doi:10.1002/chem.202002977)
Supplement: Supplementary file 2 — Supplementary [file CHEM-26-16441-s002.xyz]

49
ace-OPh-SiMePhH 3a
 C                 -2.25329600    2.55092100    0.86526300
 C                 -3.24730200    1.62938200    0.71089800
 C                 -2.91593200    0.37133700    0.17143800
 C                 -1.62926400   -0.00897000   -0.22624500
 C                 -0.63379400    0.99419100   -0.06948200
 C                 -0.93288700    2.22267200    0.46595200
 H                 -2.44410700    3.53187300    1.28318700
 C                 -4.03421300   -0.47660500    0.07745700
 C                 -1.43741800   -1.33267500   -0.73213200
 H                 -0.14652100    2.95609600    0.58226700
 C                 -2.55671000   -2.14416500   -0.80134300
 C                 -3.85839500   -1.73906200   -0.41202900
 H                 -2.44002700   -3.15591000   -1.17317000
 H                 -4.68350900   -2.43499400   -0.50414300
 C                 -5.25631300    0.26389900    0.57177100
 H                 -5.99702900    0.35878100   -0.22391200
 H                 -5.73928800   -0.27100400    1.39053400
 C                 -4.72740200    1.65759500    1.02461300
 H                 -5.23190600    2.46733900    0.49582000
 H                 -4.90000300    1.81883200    2.08982700
 O                  0.61062300    0.62519300   -0.49714200
 C                  1.67124000    1.49739300   -0.38124200
 C                  2.58026600    1.31117200    0.64661300
 C                  1.84213000    2.49545400   -1.32830500
 C                  3.68333400    2.15096800    0.72504700
 H                  2.41891200    0.50758100    1.35540600
 C                  2.94533200    3.33088000   -1.23662300
 H                  1.11076500    2.60506600   -2.11916800
 C                  3.86585600    3.16101800   -0.21014700
 H                  4.40496100    2.01027000    1.51942900
 H                  3.08900400    4.11175100   -1.97204600
 H                  4.72808600    3.81142700   -0.14413000
 Si                 0.19505300   -2.09223400   -1.28342200
 H                 -0.17388200   -3.50177600   -1.58009300
 C                  0.92485100   -1.37724300   -2.85145100
 H                  0.14306400   -1.25239900   -3.60263100
 H                  1.39643400   -0.41020700   -2.67905800
 H                  1.67012300   -2.06040600   -3.26396100
 C                  1.46483700   -2.10348300    0.09959800
 C                  2.83193200   -2.09344900   -0.18216000
 C                  1.07362800   -2.10857700    1.44074300
 C                  3.77809100   -2.09591200    0.83520900
 H                  3.17188100   -2.07232100   -1.21206000
 C                  2.01278400   -2.10808000    2.46307000
 H                  0.01746800   -2.10053600    1.69061000
 C                  3.36959700   -2.10367700    2.16120000
 H                  4.83342300   -2.08533500    0.59245100
 H                  1.68738500   -2.10979800    3.49608500
 H                  4.10333100   -2.10450100    2.95753500

51
ace-OPh-SiMe(t-Bu)H 3b 
 C                  1.35736200   -3.23586400   -0.17886400
 C                  2.49620400   -2.48625200   -0.20410000
 C                  2.39749000   -1.10344900    0.04738600
 C                  1.19990800   -0.41991300    0.31199700
 C                  0.04062700   -1.24804300    0.32138500
 C                  0.12294400   -2.60037700    0.09420400
 H                  1.37191500   -4.30462500   -0.35329600
 C                  3.65719100   -0.47823500    0.01527000
 C                  1.26933900    0.99004900    0.56161400
 H                 -0.77932200   -3.19524800    0.13483100
 C                  2.52868200    1.56550000    0.52899700
 C                  3.72791200    0.86165400    0.26106400
 H                  2.62191500    2.62924000    0.71573700
 H                  4.67126600    1.39425000    0.25736800
 C                  4.71965300   -1.50877400   -0.28948400
 H                  5.27079800   -1.24849200   -1.19419200
 H                  5.44924500   -1.56491000    0.51983300
 C                  3.94362600   -2.84780300   -0.45241300
 H                  4.07818900   -3.26678700   -1.45078800
 H                  4.29212800   -3.60017500    0.25645800
 O                 -1.12774700   -0.61285500    0.64482700
 C                 -0.83688800    2.71488600   -0.91150200
 C                 -2.35245500   -1.17369100    0.37763500
 C                 -3.28882800   -1.15353600    1.39874600
 C                 -2.68288900   -1.65552600   -0.88299000
 C                 -4.57184900   -1.62479600    1.15728300
 H                 -2.99775600   -0.76147200    2.36411300
 C                 -3.96538200   -2.12967600   -1.10952500
 H                 -1.94052400   -1.64964500   -1.67059400
 C                 -4.91335100   -2.11715200   -0.09355600
 H                 -5.30481300   -1.60681000    1.95347300
 H                 -4.22807100   -2.50259700   -2.09109500
 H                 -5.91309100   -2.48656800   -0.27891100
 C                  0.50010900    3.74260000    1.65602100
 H                  1.14704200    4.35174100    1.02288100
 H                 -0.34003700    4.36662300    1.96640000
 H                  1.06075600    3.47284900    2.55288500
 C                 -1.49596500    1.52996300   -1.61851300
 H                 -1.84698700    1.83661300   -2.61030200
 H                 -0.79379400    0.70233300   -1.75477700
 H                 -2.35657400    1.15673300   -1.06021900
 C                  0.30897100    3.23883700   -1.78331300
 H                 -0.08149800    3.56839500   -2.75223700
 H                  0.81397500    4.09387700   -1.32657300
 H                  1.05823400    2.46596300   -1.96913900
 C                 -1.87503600    3.82558400   -0.72023400
 H                 -2.69732700    3.50212900   -0.07684200
 H                 -1.43258500    4.72256400   -0.28114800
 H                 -2.30300800    4.10934300   -1.68785700
 Si                -0.16160600    2.20727200    0.79225400
 H                 -1.25987100    1.69979300    1.64116300
49
ace-SPh-SiMePhH anti-4a
 C                 -2.83147700    0.50806700   -2.24969100
 C                 -3.45966000   -0.07143500   -1.18405800
 C                 -2.69679600   -0.46657500   -0.06818600
 C                 -1.29943900   -0.31427500    0.04381700
 C                 -0.68732800    0.32896500   -1.07579000
 C                 -1.43781100    0.70455300   -2.17019000
 H                 -3.37147300    0.82346600   -3.13365100
 C                 -3.51221300   -1.03333700    0.93180900
 C                 -0.68173600   -0.80991600    1.24301900
 H                 -0.92571600    1.18707200   -2.99316100
 C                 -1.51948700   -1.36094000    2.19968100
 C                 -2.92549300   -1.47233200    2.07974400
 H                 -1.07543000   -1.75255000    3.10700300
 H                 -3.49894600   -1.91546300    2.88476400
 Si                 1.15612600   -0.97710800    1.67339300
 C                  1.06435800    2.38333400   -0.49456600
 C                  2.27978200    3.05738100   -0.60839500
 C                 -0.01294400    3.00893700    0.12354000
 C                  2.41615800    4.33910500   -0.10194300
 H                  3.11743500    2.57151600   -1.09530100
 C                  0.13296700    4.29654400    0.62395300
 H                 -0.96115600    2.49646300    0.21928600
 C                  1.34266600    4.96618300    0.51804500
 H                  3.36545700    4.85088600   -0.19633800
 H                 -0.71080200    4.77530900    1.10474100
 H                  1.44907600    5.96774700    0.91290600
 S                  1.03827900    0.72143000   -1.11001800
 C                  2.04549600   -2.03856600    0.40796400
 C                  3.43449200   -1.97812800    0.27867100
 C                  1.34848000   -2.92241400   -0.41783900
 C                  4.10594800   -2.76887800   -0.64309500
 H                  4.00627000   -1.29825700    0.90196500
 C                  2.01353400   -3.71367400   -1.34507100
 H                  0.26766100   -2.98842200   -0.34334700
 C                  3.39461200   -3.63800500   -1.45931100
 H                  5.18374500   -2.70535000   -0.72804500
 H                  1.45289500   -4.38793800   -1.98049100
 H                  3.91510300   -4.25196300   -2.18335100
 C                  2.12865000    0.57427500    2.08294200
 H                  2.77378800    0.88289800    1.26108000
 H                  1.46437800    1.41010600    2.31075100
 H                  2.74881700    0.38927900    2.96180800
 H                  1.09392400   -1.76289700    2.93411900
 C                 -4.95212200   -1.02400900    0.47724400
 H                 -5.56950500   -0.43382500    1.15603600
 H                 -5.36733000   -2.03255800    0.46704500
 C                 -4.91402700   -0.40179700   -0.94592800
 H                 -5.28117900   -1.09986600   -1.69973600
 H                 -5.53489100    0.49259400   -1.01349100
49
ace-SPh-SiMePhH syn 4a
 C                 -2.92860700   -0.02593900   -2.30409400
 C                 -3.40532600   -0.61348800   -1.16769800
 C                 -2.54808700   -0.76155900   -0.05946200
 C                 -1.19916800   -0.35428600   -0.02704500
 C                 -0.75353800    0.30090400   -1.21860800
 C                 -1.59640600    0.43795500   -2.30122600
 H                 -3.54389700    0.10694300   -3.18512900
 C                 -3.21512200   -1.37204200    1.02160700
 C                 -0.46106000   -0.63761100    1.17388100
 H                 -1.21316300    0.94277900   -3.17891600
 C                 -1.15461100   -1.23461100    2.21345500
 C                 -2.52247600   -1.59597100    2.17268300
 H                 -0.62478700   -1.46124200    3.12996300
 H                 -2.98283400   -2.05415000    3.03940300
 C                 -4.64969000   -1.64991800    0.64060000
 H                 -4.89193300   -2.70707100    0.75523000
 H                 -5.33295800   -1.09610600    1.28647800
 C                 -4.76350900   -1.18571900   -0.83739500
 H                 -5.00108900   -2.01887900   -1.50078700
 H                 -5.54856700   -0.44061000   -0.97129300
 C                  0.67558900    2.56587500   -0.54458900
 C                  1.83949800    3.32053500   -0.39807100
 C                 -0.52674000    3.05372900   -0.04582500
 C                  1.79591400    4.55222000    0.23222800
 H                  2.77871500    2.93427200   -0.77683300
 C                 -0.55815500    4.28807300    0.59068100
 H                 -1.43654800    2.47793400   -0.15140700
 C                  0.59576100    5.04299800    0.73195900
 H                  2.70613200    5.12891700    0.33701400
 H                 -1.49899800    4.65892600    0.97764100
 H                  0.56267100    6.00366600    1.22846500
 S                  0.86171300    1.00842100   -1.36727300
 Si                 1.40347700   -0.46694400    1.45398200
 H                  1.89773000    0.92404500    1.39461200
 C                  1.82947200   -1.09651400    3.17085600
 H                  1.57749000   -2.15007800    3.30029300
 H                  2.90943100   -0.99919100    3.30389400
 H                  1.34563800   -0.51773700    3.95966600
 C                  2.32772500   -1.53955800    0.22330700
 C                  3.70159900   -1.36738900    0.03793000
 C                  1.68684200   -2.53534100   -0.51494000
 C                  4.41127500   -2.15652100   -0.85560300
 H                  4.22688000   -0.59460800    0.59090000
 C                  2.39099600   -3.32864900   -1.41198300
 H                  0.61930100   -2.69021900   -0.39614200
 C                  3.75458400   -3.13959200   -1.58443700
 H                  5.47501000   -2.00272900   -0.98839100
 H                  1.87410500   -4.09370900   -1.97783500
 H                  4.30504200   -3.75417500   -2.28547500
51
ace-SPh-SiMe(t-Bu)H anti 4b
 C                 -2.22999300   -2.14836400    1.90529500
 C                 -2.97199900   -1.68121100    0.85891800
 C                 -2.40269400   -0.74375200   -0.02629700
 C                 -1.10042000   -0.21285500    0.09114800
 C                 -0.34122600   -0.77114600    1.16774900
 C                 -0.90346900   -1.68803900    2.03061200
 H                 -2.62273000   -2.86548000    2.61513400
 C                 -3.30362700   -0.40849100   -1.05669600
 C                 -0.70556700    0.77856200   -0.87389500
 H                 -0.28206300   -2.08014700    2.82559200
 C                 -1.62301500    1.07046100   -1.87336800
 C                 -2.90642700    0.48948100   -1.99976700
 H                 -1.35478500    1.81407800   -2.61355600
 H                 -3.54684100    0.77898900   -2.82389700
 C                  0.50321000    3.34583000    0.44280900
 Si                 0.74981600    2.00895100   -0.88932000
 C                  2.18513100   -1.53699500    0.35575400
 C                  3.57432600   -1.59486900    0.46551000
 C                  1.53607300   -2.33195000   -0.58168000
 C                  4.30320400   -2.43550100   -0.35876400
 H                  4.08065700   -0.97787600    1.19861500
 C                  2.27651200   -3.17388200   -1.40184600
 H                  0.45937600   -2.29534300   -0.67831500
 C                  3.65793800   -3.22962100   -1.29842000
 H                  5.38098300   -2.47144500   -0.26357000
 H                  1.76196300   -3.78771800   -2.13018000
 H                  4.22893000   -3.88631200   -1.94122300
 S                  1.36480400   -0.38429500    1.42281100
 C                 -4.58573400   -1.18699800   -0.88475200
 H                 -5.45089900   -0.52489600   -0.83786300
 H                 -4.74408100   -1.85561800   -1.73262500
 C                 -4.38922000   -1.98348100    0.43345700
 H                 -5.09347500   -1.66022500    1.20203800
 H                 -4.54312600   -3.05391100    0.29285000
 C                  1.55741100    4.43165700    0.19241200
 H                  1.48516900    4.83878800   -0.81947100
 H                  1.41498600    5.25951800    0.89524300
 H                  2.57114800    4.04888200    0.33237000
 C                  0.63671300    2.84480300    1.88064100
 H                 -0.09780000    2.06709800    2.10715100
 H                  1.63007800    2.43934700    2.07947800
 H                  0.46653200    3.67393000    2.57666200
 C                 -0.89264100    3.95182800    0.25860500
 H                 -1.03168500    4.34637900   -0.75108500
 H                 -1.67767500    3.21461700    0.44236800
 H                 -1.03587500    4.77786100    0.96349500
 C                  2.53535700    1.45277300   -1.03506700
 H                  3.03624700    1.38225600   -0.07026500
 H                  2.62150700    0.48486200   -1.53155600
 H                  3.06225400    2.19025000   -1.64451100
 H                  0.48787000    2.73609500   -2.16153200
51
ace-SPh-SiMe(t-Bu)H syn 4b
 C                  2.71821900   -1.89901100   -1.73560700
 C                  3.31384900   -1.19194200   -0.73187900
 C                  2.53492800   -0.31444500    0.04933200
 C                  1.15324000   -0.09033000   -0.12548000
 C                  0.56222100   -0.87636300   -1.16685500
 C                  1.33156900   -1.73011100   -1.92940100
 H                  3.27297400   -2.58242000   -2.36605600
 C                  3.32033300    0.31678000    1.03500200
 C                  0.53088700    0.86678400    0.75008100
 H                  0.83447400   -2.30235400   -2.70229300
 C                  1.33869500    1.45487200    1.71031000
 C                  2.71941400    1.19874300    1.88024500
 H                  0.89916100    2.17362800    2.39025600
 H                  3.26743900    1.70852900    2.66329600
 C                 -1.35494700    2.84748800   -0.78322500
 Si                -1.21782100    1.60319700    0.66853600
 C                 -1.87627300   -1.89210200   -0.32340400
 C                 -3.26929800   -1.94595300   -0.29523500
 C                 -1.13894400   -2.64303800    0.58386900
 C                 -3.91509200   -2.75475600    0.62390400
 H                 -3.84328300   -1.34656300   -0.99241800
 C                 -1.79710200   -3.44628200    1.50653400
 H                 -0.05782200   -2.60471800    0.57250100
 C                 -3.18174100   -3.50992700    1.53079800
 H                 -4.99692800   -2.79036200    0.63527400
 H                 -1.21521200   -4.02760300    2.21057700
 H                 -3.68694200   -4.13853300    2.25194000
 S                 -1.16581200   -0.83105300   -1.54859400
 H                 -2.29729200    0.59990800    0.61338700
 C                  4.74797700   -0.16436000    0.93505000
 H                  5.43301500    0.66823100    0.76993500
 H                  5.05889000   -0.65140900    1.86050200
 C                  4.74785900   -1.15584900   -0.25998400
 H                  5.40924000   -0.82095100   -1.06046100
 H                  5.08764500   -2.14893000    0.03674800
 C                 -2.77632200    2.77500100   -1.35011600
 H                 -3.52977800    2.96171100   -0.57969800
 H                 -2.91115200    3.52701400   -2.13518200
 H                 -2.97541700    1.79219800   -1.78331500
 C                 -0.34595900    2.58652600   -1.90638100
 H                  0.68248200    2.60850000   -1.53826600
 H                 -0.50869000    1.62608100   -2.39485500
 H                 -0.44435700    3.36409900   -2.67173300
 C                 -1.09767600    4.26369800   -0.25170400
 H                 -1.82976800    4.56137500    0.50110400
 H                 -0.10180800    4.35334700    0.19199600
 H                 -1.15643300    4.98281000   -1.07541800
 C                 -1.55352400    2.51445500    2.28212800
 H                 -2.58766800    2.86762900    2.26348700
 H                 -1.45830900    1.83124000    3.12848200
 H                 -0.91586900    3.38037100    2.46031800
49
ace-SePh-SiMePhH syn 6
  C                  2.04646000   -2.01831500   -1.26916500
  C                  1.28138800   -0.88665500   -1.08523500
  C                  1.79082100    0.22827300   -0.34766500
  C                  3.07099500    0.01509500    0.20812200
  C                  3.84378400   -1.14876200    0.02401800
  C                  3.34277600   -2.16802800   -0.73271800
  H                  1.61796100   -2.83770200   -1.83202400
  C                  1.18459200    1.51078000   -0.10172600
  C                  3.74374900    0.94388800    1.02811500
  H                  3.89750500   -3.08054000   -0.91161700
  C                  3.13858000    2.13267300    1.30086700
  C                  1.87918600    2.39124900    0.71139600
  H                  3.60190800    2.88251800    1.93026800
  H                  1.44922900    3.36481900    0.90933900
  C                  5.07426900    0.37344000    1.45772100
  H                  5.11608700    0.26879300    2.54306200
  H                  5.89670200    1.02961500    1.17076200
  C                  5.15988000   -1.00547800    0.74972100
  H                  5.99260200   -1.04276800    0.04560300
  H                  5.30941800   -1.81920800    1.46027100
  Si                -0.39192500    2.24790800   -0.85433600
  H                 -0.44626400    2.03804700   -2.31597200
  C                 -1.38978900   -1.69495300   -0.22426500
  C                 -0.72894100   -2.04720100    0.94587900
  C                 -2.77033800   -1.84558300   -0.31427700
  C                 -1.45272300   -2.55483000    2.01730300
  H                  0.34340800   -1.92656200    1.02952700
  C                 -3.48170200   -2.36049800    0.75685700
  H                 -3.29202300   -1.54892400   -1.21658000
  C                 -2.82725400   -2.71753700    1.92830900
  H                 -0.93154700   -2.82534000    2.92714800
  H                 -4.55630400   -2.46902600    0.67869700
  H                 -3.38515500   -3.11542600    2.76594300
  Se                -0.51009000   -0.96335800   -1.76487800
  C                 -0.36412800    4.11019500   -0.59600100
  H                 -1.22380500    4.53144600   -1.12205500
  H                 -0.46413500    4.38517100    0.45525800
  H                  0.53876400    4.57314300   -0.99760000
  C                 -1.96294300    1.63628600   -0.03709900
  C                 -3.18225500    1.69520900   -0.71470600
  C                 -1.96804700    1.19637100    1.28794000
  C                 -4.36962400    1.33906500   -0.08861200
  H                 -3.20723500    2.02197000   -1.74979100
  C                 -3.15086900    0.83463700    1.91835500
  H                 -1.03219900    1.12345500    1.83289200
  C                 -4.35446800    0.91144000    1.23182700
  H                 -5.30571200    1.39416000   -0.63070500
  H                 -3.13197900    0.48350100    2.94245500
  H                 -5.27757200    0.62777100    1.72191700
58
ace-TeMes-SiMePhH syn 7
 C                 -1.92695900   -2.34194300   -0.92337600
 C                 -1.49328100   -1.03323500   -0.85100500
 C                 -2.31089100   -0.03329600   -0.22608900
 C                 -3.50136800   -0.53776000    0.34552400
 C                 -3.92137300   -1.88270600    0.28268200
 C                 -3.14275600   -2.79277800   -0.36798200
 H                 -1.28980400   -3.06927200   -1.40955000
 C                 -2.08239300    1.38514300   -0.07582500
 C                 -4.42839800    0.23700700    1.07365100
 H                 -3.42189200   -3.83568700   -0.45250900
 C                 -4.18003200    1.56310600    1.24701100
 C                 -3.01675200    2.10361800    0.65427500
 H                 -4.84851100    2.20605300    1.80640100
 H                 -2.87118700    3.16816100    0.78214200
 C                 -5.56889500   -0.63117100    1.54587600
 H                 -6.52368100   -0.26040800    1.17076400
 H                 -5.63347200   -0.62718400    2.63498800
 C                 -5.24154500   -2.04440100    0.99649600
 H                 -5.16631700   -2.78386400    1.79482000
 H                 -6.01140500   -2.39775000    0.30885100
 Te                 0.41126300   -0.70375400   -1.72334800
 C                  1.82863900   -1.09124800   -0.17057800
 C                  1.55306100   -1.26766000    1.19155700
 C                  3.15509000   -1.12617400   -0.62665600
 C                  2.61643600   -1.50952500    2.05768200
 C                  4.18160500   -1.36699700    0.28043200
 C                  3.93406100   -1.57019100    1.62927000
 H                  2.39964700   -1.63995100    3.11308000
 H                  5.20370900   -1.38493500   -0.08353900
 Si                -0.72526800    2.49457600   -0.81201300
 H                 -0.57193900    2.27509700   -2.26468300
 C                  0.17272100   -1.18379900    1.77865600
 H                 -0.31982700   -0.25554600    1.48852000
 H                 -0.46313200   -2.00693600    1.44846300
 H                  0.22821400   -1.21195300    2.86632200
 C                  3.50850900   -0.88178700   -2.06781100
 H                  3.03741300   -1.61514100   -2.72794400
 H                  3.17717100    0.11085000   -2.38988800
 H                  4.58571700   -0.93808900   -2.21478500
 C                  5.05128900   -1.85354800    2.59462900
 H                  5.15969300   -2.92794400    2.76037000
 H                  6.00277100   -1.48005300    2.21617900
 H                  4.86175800   -1.39015200    3.56345200
 C                 -1.22510400    4.29414200   -0.60297000
 H                 -1.22553500    4.60900400    0.44204400
 H                 -0.47855900    4.89948600   -1.12180200
 H                 -2.20124300    4.51346100   -1.03844200
 C                  0.93166600    2.30663600    0.04554700
 C                  2.12827200    2.34546900   -0.67410500
 C                  1.00433600    2.15927700    1.43016600
 C                  3.35242700    2.21238000   -0.03834500
 H                  2.09798500    2.45377800   -1.75416300
 C                  2.22814200    2.02031100    2.07444300
 H                  0.09114700    2.13132200    2.01781400
 C                  3.40370400    2.03966400    1.33987700
 H                  4.26848300    2.22463400   -0.61672700
 H                  2.26201300    1.88243700    3.14819300
 H                  4.35758500    1.91050800    1.83568500
48
ace-OPh-SiMePh cation 13a
 C                 -2.64747500    2.34543000   -0.97746500
 C                 -3.51241300    1.30347500   -0.76379200
 C                 -3.02088800    0.15201500   -0.12709300
 C                 -1.71246200    0.01962000    0.29465700
 C                 -0.87266700    1.10918200    0.05841100
 C                 -1.28341400    2.25085100   -0.55445200
 H                 -2.96541800    3.25725400   -1.46557500
 C                 -3.95978000   -0.87016900    0.04092100
 C                 -1.26171100   -1.16578600    0.91712500
 H                 -0.60217100    3.07422600   -0.72493300
 C                 -2.19608600   -2.17396900    1.07634600
 C                 -3.54328600   -2.03438200    0.64656300
 H                 -1.91077300   -3.11113200    1.53923100
 H                 -4.22509300   -2.86057100    0.80268500
 C                 -5.27163500   -0.38377700   -0.53652200
 H                 -5.61421300   -1.04319600   -1.33464800
 H                 -6.05317000   -0.37711600    0.22409800
 C                 -4.97690100    1.05899200   -1.06953200
 H                 -5.17274500    1.13503100   -2.13924200
 H                 -5.60804100    1.79966500   -0.57803600
 O                  0.42577400    0.81891600    0.57654800
 C                  1.54309400    1.62298000    0.21793700
 C                  1.97827200    2.56031400    1.13072600
 C                  2.13515900    1.41490500   -1.01145500
 C                  3.07947500    3.33425700    0.78603600
 H                  1.46728800    2.68135500    2.07712600
 C                  3.23273800    2.19858100   -1.33711200
 H                  1.75093200    0.65950600   -1.68513300
 C                  3.70147100    3.15226700   -0.44159500
 H                  3.44725900    4.07875100    1.47889600
 H                  3.72185700    2.06007400   -2.29166900
 H                  4.55851400    3.75797700   -0.70368900
 C                  1.15696900   -0.65174500    2.95593200
 H                  1.29938000   -1.61095600    3.45797900
 H                  2.11730300   -0.13231000    2.95042800
 H                  0.44284600   -0.06497700    3.53406200
 Si                 0.54108400   -0.92765300    1.24429500
 C                  1.69446200   -1.77549100    0.10068500
 C                  3.06758100   -1.82892000    0.36417100
 C                  1.20901600   -2.33131000   -1.08881100
 C                  3.93497400   -2.41686600   -0.54329500
 H                  3.46687800   -1.41111300    1.28167200
 C                  2.07741500   -2.91873100   -1.99591900
 H                  0.14579600   -2.30962300   -1.30346200
 C                  3.43895800   -2.95858200   -1.72245200
 H                  4.99524600   -2.45657800   -0.33163300
 H                  1.69465800   -3.34999800   -2.91150700
 H                  4.11711100   -3.41930300   -2.42925000
50
ace-OPh-SiMe(t-Bu) cation 13b
 C                  1.97662400   -2.74052600   -0.62780900
 C                  3.01884100   -1.88296100   -0.38892100
 C                  2.72043300   -0.56524100   -0.00463400
 C                  1.43095700   -0.09189100    0.14298800
 C                  0.40589500   -1.00220500   -0.11778900
 C                  0.62467100   -2.29105100   -0.49029600
 H                  2.14209800   -3.76818900   -0.92317100
 C                  3.83732900    0.24324100    0.22657500
 C                  1.18230500    1.24014500    0.54170800
 H                 -0.19493500   -2.97251300   -0.67665800
 C                  2.29339000    2.03320400    0.76684500
 C                  3.61970800    1.54614300    0.61288100
 H                  2.17158000    3.06418200    1.07759300
 H                  4.44428000    2.22005300    0.80741100
 C                  5.07018800   -0.59681700   -0.02909400
 H                  5.68024800   -0.16058300   -0.82077700
 H                  5.69829600   -0.64808000    0.86081100
 C                  4.52868200   -2.00895700   -0.43382300
 H                  4.86850300   -2.29452400   -1.42944900
 H                  4.87794800   -2.77951400    0.25376200
 O                 -0.85806600   -0.35489200    0.06772600
 C                 -1.40343300    2.47239600   -0.76815500
 C                 -2.04922600   -1.13229100    0.10453000
 C                 -2.45494700   -1.65264000    1.31601200
 C                 -2.72683300   -1.33640700   -1.07925000
 C                 -3.62463400   -2.40069000    1.33955100
 H                 -1.87091600   -1.48050400    2.21075200
 C                 -3.89261500   -2.08938600   -1.03682800
 H                 -2.34964600   -0.92284500   -2.00520000
 C                 -4.33972600   -2.61459800    0.16853100
 H                 -3.97284900   -2.81774000    2.27474600
 H                 -4.44731900   -2.26612300   -1.94825500
 H                 -5.24890100   -3.19995600    0.19421400
 C                 -1.49552700    1.52320200    2.22232200
 H                 -1.45132800    2.55221600    2.58826800
 H                 -2.54762400    1.24132700    2.15299500
 H                 -1.00008500    0.88837100    2.95719900
 Si                -0.65755500    1.43442000    0.58176700
 C                 -0.85951600    2.04848100   -2.13597900
 H                 -1.24760500    2.72097300   -2.90531700
 H                  0.23097600    2.09498700   -2.17186600
 H                 -1.16443200    1.03432800   -2.40152100
 C                 -0.93940400    3.90956100   -0.46190300
 H                 -1.33535400    4.58254800   -1.22695100
 H                 -1.30519600    4.26866600    0.50332900
 H                  0.14954700    4.00133700   -0.48016700
 C                 -2.93469700    2.41585100   -0.75154800
 H                 -3.31403500    1.41115000   -0.95067400
 H                 -3.34380800    2.75078900    0.20381100
 H                 -3.32994100    3.07752800   -1.52691900
48
ace-SPh-SiMePh cation trans 13c
 C                  3.18259300   -0.10099600   -2.07505000
 C                  3.50995200   -0.86964400   -0.98526500
 C                  2.54707700   -1.06531000    0.01842100
 C                  1.26501400   -0.52447400   -0.02481200
 C                  0.96739300    0.27358400   -1.15375900
 C                  1.89049100    0.47480300   -2.15282100
 H                  3.88535700    0.07739600   -2.87817300
 C                  3.00259300   -1.86380800    1.07914700
 C                  0.36792100   -0.80633500    1.03463600
 H                  1.63405100    1.08616400   -3.00926600
 C                  0.82445100   -1.59992100    2.07151300
 C                  2.14015800   -2.12680100    2.11346300
 H                  0.15945000   -1.84724300    2.89145500
 H                  2.43622800   -2.73556300    2.95805100
 C                  4.43314700   -2.25919900    0.79350800
 H                  5.09961400   -1.88780100    1.57282200
 H                  4.54425000   -3.34358500    0.77395800
 C                  4.76114800   -1.62016600   -0.59160000
 H                  5.61989600   -0.95056700   -0.53671100
 H                  5.00114400   -2.38034200   -1.33616100
 C                 -2.07964500    1.09635300    1.85636300
 H                 -2.91724500    1.61417100    1.38621000
 H                 -2.45608500    0.59479000    2.75140700
 H                 -1.33802300    1.83633500    2.15647500
 Si                -1.34829000   -0.17416300    0.73198900
 C                 -2.51727800   -1.45286900    0.11876800
 C                 -2.02840600   -2.65191200   -0.41212800
 C                 -3.90025200   -1.24616800    0.16483300
 C                 -2.90112400   -3.61695900   -0.88991400
 H                 -0.96000300   -2.83674800   -0.44319100
 C                 -4.77191600   -2.21322200   -0.31078800
 H                 -4.30492300   -0.33004400    0.58028300
 C                 -4.27121100   -3.39603000   -0.83948200
 H                 -2.51522000   -4.54257800   -1.29620300
 H                 -5.84018700   -2.04771200   -0.26719000
 H                 -4.95295700   -4.15059700   -1.20999000
 S                 -0.64835000    1.01029000   -1.16011800
 C                 -0.39931800    2.63765600   -0.45569500
 C                 -1.40474200    3.56445400   -0.69522800
 C                  0.70141000    2.94038500    0.33315900
 C                 -1.30809800    4.82252600   -0.11701400
 H                 -2.24714500    3.31245600   -1.32789700
 C                  0.78759800    4.20547500    0.89528500
 H                  1.48013700    2.20803000    0.50384800
 C                 -0.21547600    5.14147600    0.67691000
 H                 -2.08339700    5.55501000   -0.29749300
 H                  1.64319100    4.45934800    1.50679300
 H                 -0.13936800    6.12533300    1.12030000
48
ace-SPh-SiMePh cation cis 13c
 C                 -3.54121700   -1.90836800    0.90718500
 C                 -3.96115600   -0.90578700    0.06800800
 C                 -3.08035900    0.15040900   -0.21864900
 C                 -1.79383500    0.24771400    0.30374800
 C                 -1.38679400   -0.81222500    1.14691900
 C                 -2.23301600   -1.85412300    1.44726000
 H                 -4.18028000   -2.74245000    1.16517100
 C                 -3.62113600    1.10333500   -1.09616100
 C                 -1.00002600    1.37085900   -0.03963700
 H                 -1.89485300   -2.65259000    2.09626900
 C                 -1.54121200    2.30280400   -0.90706000
 C                 -2.84539300    2.17828300   -1.45007000
 H                 -0.95978500    3.17359000   -1.18923800
 H                 -3.20893700    2.94035800   -2.12729300
 C                 -5.02177300    0.66878300   -1.46222300
 H                 -5.75104200    1.43384300   -1.19418800
 H                 -5.10956100    0.51258400   -2.53805400
 C                 -5.25573700   -0.65447900   -0.67009300
 H                 -6.08464300   -0.55955700    0.03238900
 H                 -5.49753400   -1.48637400   -1.33217200
 C                  0.56334600    2.49342900    2.43548200
 H                  1.40391500    2.27224800    3.09399700
 H                  0.61742500    3.54793000    2.15510800
 H                 -0.36368700    2.33840200    2.98877300
 Si                 0.58974500    1.45102800    0.90869200
 C                  2.17310000    1.40258100   -0.01450100
 C                  2.20514600    0.92803700   -1.33060700
 C                  3.37626700    1.73419800    0.61737700
 C                  3.41228700    0.77907600   -1.99399200
 H                  1.28121900    0.66910400   -1.83614000
 C                  4.58388300    1.58623100   -0.04822400
 H                  3.37685000    2.11104900    1.63402200
 C                  4.60035200    1.10379900   -1.35023200
 H                  3.42894100    0.41219500   -3.01182400
 H                  5.50996300    1.84870000    0.44593900
 H                  5.54364800    0.98789200   -1.86837800
 S                  0.28455700   -0.72279600    1.73036000
 C                  1.23628900   -1.65038500    0.52662700
 C                  2.58198100   -1.81943500    0.82510300
 C                  0.68440100   -2.11476300   -0.65577400
 C                  3.39548300   -2.45925600   -0.09631200
 H                  2.99145900   -1.45258800    1.75859200
 C                  1.51100300   -2.76556100   -1.56245400
 H                 -0.36689900   -1.97707600   -0.87196500
 C                  2.86085300   -2.93085100   -1.28863300
 H                  4.44626100   -2.59440000    0.12217700
 H                  1.09377900   -3.14206500   -2.48703000
 H                  3.49801100   -3.43626400   -2.00211400
48
ace-SPh-SiMePh cation TS (cis/trans)13c
 C                 -2.80640800    2.52825500   -0.80577500
 C                 -3.62643200    1.45085300   -0.60117300
 C                 -3.06148800    0.25775100   -0.11369000
 C                 -1.71219500    0.10530100    0.18246600
 C                 -0.90334200    1.24058600   -0.04999700
 C                 -1.41636700    2.41461600   -0.52676200
 H                 -3.18558900    3.47004300   -1.18055400
 C                 -3.99489300   -0.77849600    0.03596900
 C                 -1.25117700   -1.14908900    0.66561400
 H                 -0.76493800    3.26317100   -0.69749400
 C                 -2.18260900   -2.16614000    0.80127800
 C                 -3.55431600   -1.99613500    0.49243300
 H                 -1.86530900   -3.14128300    1.15551600
 H                 -4.23064400   -2.83140700    0.62041500
 Si                 0.54640300   -1.32174500    1.09662300
 S                  0.76981500    0.86769400    0.34973000
 C                  1.92324600    2.17271000    0.07877100
 C                  2.65392700    2.18889500   -1.10441000
 C                  2.07317500    3.15661600    1.05124000
 C                  3.55611900    3.22031000   -1.31317300
 H                  2.51557100    1.41002900   -1.84191500
 C                  2.97261900    4.18525600    0.82103300
 H                  1.49455900    3.11527500    1.96423500
 C                  3.71227300    4.21362200   -0.35492300
 H                  4.13568900    3.24732700   -2.22593700
 H                  3.10021200    4.96060400    1.56430200
 H                  4.41852900    5.01564700   -0.52448000
 C                  1.03234500   -1.28700200    2.87618000
 H                  2.08310900   -1.02182800    3.00075800
 H                  0.42076800   -0.57321700    3.42646200
 H                  0.88263900   -2.28001400    3.30796200
 C                  1.55229000   -2.43195500    0.04258000
 C                  2.76281200   -2.95182400    0.51370100
 C                  1.11195400   -2.78374300   -1.23850800
 C                  3.51827200   -3.80097800   -0.28001800
 H                  3.11951000   -2.69938300    1.50566600
 C                  1.86668400   -3.63487200   -2.02895600
 H                  0.17127800   -2.39524000   -1.61379300
 C                  3.06947100   -4.14049900   -1.54914700
 H                  4.45311600   -4.19993200    0.09077900
 H                  1.51931300   -3.90867100   -3.01631800
 H                  3.65848100   -4.80541900   -2.16767700
 C                 -5.35050600   -0.26104100   -0.38623100
 H                 -6.07095400   -0.34437700    0.42808500
 H                 -5.74493200   -0.84713600   -1.21725900
 C                 -5.10935800    1.22539000   -0.79550700
 H                 -5.40215800    1.40890600   -1.82956900
 H                 -5.69151200    1.90789900   -0.17553800
44
naph-SPh-SiMePh cation trans 14a
 C                  1.93380200    2.97467300   -2.03116700
 C                  1.50516800    3.72572200   -0.97124400
 C                  0.73364700    3.15274100    0.06857800
 C                  0.40777400    1.77668900    0.00489800
 C                  0.88740800    1.03206500   -1.10295700
 C                  1.62157200    1.60144600   -2.10601300
 H                  2.51638500    3.42704200   -2.82190600
 C                  0.27226200    3.90043900    1.17825300
 C                 -0.38033700    1.17149300    1.02044400
 H                  1.96680800    1.00873500   -2.94358400
 C                 -0.81207600    1.94113800    2.07446400
 C                 -0.47669500    3.30963400    2.15787800
 H                 -1.42624300    1.50900100    2.85661800
 H                 -0.82333600    3.89112400    3.00161600
 Si                -0.85826000   -0.59750600    0.72710800
 S                  0.52507900   -0.70880300   -1.12540300
 C                  1.99409700   -1.46855600   -0.43683500
 C                  2.17836200   -2.81212100   -0.73294800
 C                  2.87270600   -0.77011500    0.37891600
 C                  3.26904500   -3.47338000   -0.18558100
 H                  1.48987300   -3.33283500   -1.38724800
 C                  3.96254200   -1.44377800    0.90953100
 H                  2.71731100    0.27967300    0.59312800
 C                  4.15794300   -2.79130900    0.63277100
 H                  3.42784200   -4.51929000   -0.41133700
 H                  4.66097800   -0.91140800    1.54129400
 H                  5.01112700   -3.30824700    1.05131000
 H                  0.52157800    4.95295500    1.23679400
 H                  1.75014200    4.77947600   -0.91609900
 C                 -0.25802100   -1.90171900    1.88918000
 H                 -0.33121500   -2.89556500    1.44432200
 H                  0.77657400   -1.72789300    2.18355100
 H                 -0.88374600   -1.88953900    2.78500000
 C                 -2.57097000   -0.82325900    0.10283600
 C                 -3.24069100    0.23721200   -0.51832200
 C                 -3.21891700   -2.05687200    0.22544900
 C                 -4.52487900    0.06471800   -1.00967700
 H                 -2.76004500    1.20553200   -0.61120200
 C                 -4.50512300   -2.22672600   -0.26277400
 H                 -2.72415600   -2.89057700    0.71067500
 C                 -5.15498100   -1.16666200   -0.88155500
 H                 -5.03694800    0.88892300   -1.48834500
 H                 -5.00142400   -3.18252600   -0.15909600
 H                 -6.15895200   -1.29949500   -1.26331700
44
naph-SPh-SiMePh cation cis 14a
 C                 -4.04423000    1.81040100    0.48011800
 C                 -4.36542300    0.83319500   -0.42186300
 C                 -3.47346400   -0.23143500   -0.69853900
 C                 -2.23194900   -0.27940900   -0.02200100
 C                 -1.92637600    0.77006900    0.88386900
 C                 -2.80076100    1.78827600    1.14571200
 H                 -4.73780200    2.61404900    0.68600900
 C                 -3.76727300   -1.25342200   -1.63372500
 C                 -1.32321100   -1.34617700   -0.25299800
 H                 -2.54110700    2.57512600    1.84244500
 C                 -1.64934600   -2.31197100   -1.17479700
 C                 -2.87403900   -2.26001200   -1.87462200
 H                 -0.97105900   -3.13472100   -1.37215200
 H                 -3.10601600   -3.03125700   -2.59680500
 Si                 0.14895700   -1.39528500    0.87271900
 S                 -0.31327100    0.74398700    1.63344800
 C                  0.71703000    1.69080100    0.51160700
 C                  2.02145600    1.90871200    0.93523200
 C                  0.26728600    2.11666500   -0.72714800
 C                  2.89943400    2.56003700    0.08372000
 H                  2.35178700    1.56997100    1.90970700
 C                  1.15728000    2.77916400   -1.56271700
 H                 -0.75307600    1.94238500   -1.04258200
 C                  2.46857000    2.99267000   -1.16419000
 H                  3.91934200    2.73296200    0.40013400
 H                  0.81844800    3.12668600   -2.52956200
 H                  3.15585000    3.50621300   -1.82325900
 H                 -4.71370100   -1.22136000   -2.15970500
 H                 -5.31659100    0.86179500   -0.93952200
 C                 -0.03741100   -2.46420300    2.36769000
 H                  0.72951700   -2.26241200    3.11595400
 H                 -1.01736700   -2.32143500    2.82477400
 H                  0.04544200   -3.51202600    2.06917600
 C                  1.81199000   -1.34490200    0.10330100
 C                  1.96825400   -0.88055500   -1.20791300
 C                  2.94758400   -1.70167700    0.83839100
 C                  3.23107200   -0.76867600   -1.76622500
 H                  1.09818100   -0.60273200   -1.79244700
 C                  4.21089700   -1.59016600    0.27782000
 H                  2.85072900   -2.07400800    1.85195000
 C                  4.35073400   -1.12085400   -1.02188000
 H                  3.34433300   -0.41035100   -2.78092000
 H                  5.08442800   -1.87280600    0.85029700
 H                  5.33698000   -1.03507000   -1.45978100
44
naph-SPh-SiMePh cation TS(cis/trans)14a
 C                  1.64582500    3.62989600   -1.08939500
 C                  0.40756600    4.18612400   -0.94070700
 C                 -0.66691300    3.43630400   -0.39768300
 C                 -0.44210400    2.09886200   -0.00377200
 C                  0.86032100    1.57038700   -0.18277100
 C                  1.88939800    2.29003200   -0.70730600
 H                  2.45792300    4.21023500   -1.50580300
 C                 -1.96689500    3.97028500   -0.23549700
 C                 -1.49485900    1.30977200    0.54001400
 H                  2.87129500    1.85122400   -0.83283400
 C                 -2.74525900    1.87340400    0.66623700
 C                 -2.97964900    3.20916000    0.28070800
 H                 -3.57410900    1.29664100    1.06330500
 H                 -3.97026500    3.62812900    0.39569900
 Si                -1.19469500   -0.44785000    1.07267000
 S                  0.95627300   -0.10840500    0.34332800
 C                  2.54617500   -0.83831900    0.12895600
 C                  2.80844100   -1.55641800   -1.03276600
 C                  3.50567300   -0.66048700    1.12081700
 C                  4.06989500   -2.10660600   -1.19974600
 H                  2.04099700   -1.67843000   -1.78510800
 C                  4.76279700   -1.21250200    0.93334100
 H                  3.26975700   -0.09812600    2.01418000
 C                  5.04083700   -1.93349700   -0.22132500
 H                  4.29403100   -2.66949700   -2.09571900
 H                  5.52327000   -1.08154100    1.69120700
 H                  6.02327200   -2.36570300   -0.35951600
 H                 -2.14943800    4.99626000   -0.53153900
 H                  0.22840900    5.21179600   -1.23785100
 C                 -1.09496200   -0.80174900    2.88027000
 H                 -0.58445400   -1.74595400    3.07466400
 H                 -0.56998100   -0.00095500    3.39947400
 H                 -2.10635100   -0.87616200    3.28826500
 C                 -1.99989200   -1.74649300    0.06367000
 C                 -2.29313000   -1.50798600   -1.28426700
 C                 -2.35170200   -2.97504100    0.63151900
 C                 -2.92017100   -2.47868500   -2.04660400
 H                 -2.03592800   -0.55511300   -1.73502400
 C                 -2.98268300   -3.94492000   -0.13283900
 H                 -2.13970500   -3.17911600    1.67492600
 C                 -3.26391200   -3.69587100   -1.46921400
 H                 -3.14766600   -2.28806900   -3.08708000
 H                 -3.25643800   -4.89211900    0.31257900
 H                 -3.75804300   -4.45303600   -2.06428600
50
ace-SPh-SiMe(t-Bu) cation trans 13d
 C                  2.48153100   -1.94051000   -1.83946300
 C                  3.22546000   -1.37364800   -0.83389600
 C                  2.60837700   -0.45120600    0.02720200
 C                  1.27316100   -0.07089900   -0.07594600
 C                  0.53397700   -0.68604800   -1.11270600
 C                  1.11681700   -1.58595200   -1.97395000
 H                  2.90863500   -2.65278800   -2.53276400
 C                  3.47017300    0.05058100    1.01570500
 C                  0.75780100    0.87845000    0.84230700
 H                  0.52744100   -2.03906800   -2.76139900
 C                  1.61525500    1.36394500    1.81296700
 C                  2.97033800    0.95623600    1.91630900
 H                  1.25537300    2.09093100    2.53256800
 H                  3.58676200    1.37315500    2.70214100
 C                 -1.11240400    3.01231500   -0.49478400
 C                 -2.03991700   -1.52237600   -0.28910700
 C                 -1.38980100   -2.33973900    0.62356900
 C                 -3.40577700   -1.61750600   -0.51705700
 C                 -2.13694500   -3.27532400    1.32447700
 H                 -0.32244600   -2.25525400    0.78271700
 C                 -4.13978700   -2.55206400    0.19984500
 H                 -3.88927600   -0.97960200   -1.24697400
 C                 -3.50680300   -3.37835600    1.11777800
 H                 -1.64449300   -3.92528500    2.03520800
 H                 -5.20432000   -2.63951400    0.02974900
 H                 -4.08094200   -4.11074600    1.66906700
 C                 -2.30957300    1.06756500    1.68178100
 H                 -2.26115500    1.83029400    2.46345100
 H                 -3.30011500    1.11707600    1.22742400
 H                 -2.18391700    0.09060400    2.14813200
 Si                -0.97877500    1.39871400    0.43986600
 C                 -0.14029000    3.02536800   -1.67922000
 H                 -0.17547900    4.00274500   -2.16749200
 H                  0.89015700    2.84887300   -1.36320000
 H                 -0.40268800    2.27913200   -2.43375700
 C                 -0.72551100    4.12254600    0.49747800
 H                 -0.79732800    5.09211600   -0.00245500
 H                 -1.39060700    4.15408000    1.36384900
 H                  0.30293900    4.01237200    0.84960800
 C                 -2.54808000    3.22770800   -0.98420600
 H                 -2.86923600    2.43935700   -1.67043500
 H                 -3.25928200    3.27575700   -0.15747800
 H                 -2.61035300    4.17496200   -1.52615500
 S                 -1.18134200   -0.23837000   -1.19661500
 C                  4.66837500   -1.52313100   -0.40991400
 H                  5.33987100   -1.23783600   -1.22032500
 H                  4.89621000   -2.56021000   -0.16224600
 C                  4.82866000   -0.58486100    0.82632000
 H                  5.12431300   -1.14113100    1.71629400
 H                  5.59402000    0.17335900    0.65925300
50
ace-SPh-SiMe(t-Bu) cation cis 13d
 C                 -2.97769700   -2.07908800   -1.18677000
 C                 -3.55532300   -1.15017600   -0.35623900
 C                 -2.78788200   -0.05446400    0.07153700
 C                 -1.46206900    0.15335400   -0.29894900
 C                 -0.89380800   -0.83410600   -1.13674500
 C                 -1.62600200   -1.91294800   -1.57464700
 H                 -3.52531900   -2.93871700   -1.54949400
 C                 -3.48720700    0.81554100    0.92361400
 C                 -0.78804800    1.30668900    0.17791500
 H                 -1.16405400   -2.65427100   -2.21482900
 C                 -1.48826400    2.15633000    1.01488800
 C                 -2.83198700    1.91968900    1.40482900
 H                 -1.01309200    3.05521700    1.38984800
 H                 -3.31882200    2.62397200    2.06686700
 C                  2.38663200    1.90093200    0.38963100
 C                  1.65989300   -1.63151900   -0.28466200
 C                  1.04519900   -2.00160000    0.90258600
 C                  2.96755700   -1.99465300   -0.57688000
 C                  1.77283800   -2.73931100    1.82419000
 H                  0.02134200   -1.71952900    1.11027600
 C                  3.68640600   -2.72138900    0.36172600
 H                  3.41761500   -1.72139100   -1.52338600
 C                  3.09107700   -3.08961700    1.56043300
 H                  1.30754600   -3.03672900    2.75427600
 H                  4.70666800   -3.00936500    0.14741600
 H                  3.65219000   -3.66138900    2.28724400
 C                  0.73704300    2.52221400   -2.20586000
 H                  0.51398200    3.56345800   -1.96307400
 H                  1.65797000    2.49434300   -2.78877400
 H                 -0.08031300    2.14860200   -2.82478800
 Si                 0.86574100    1.53670200   -0.63883800
 C                  2.48641000    1.06882100    1.67173900
 H                  3.25233300    1.50649600    2.31764300
 H                  1.54778500    1.05690800    2.23033700
 H                  2.77889400    0.03888900    1.46833300
 C                  2.20499800    3.38622600    0.77127800
 H                  3.07143100    3.70327600    1.35744900
 H                  2.14444200    4.04005100   -0.10093100
 H                  1.32050600    3.54696000    1.39253600
 C                  3.66463500    1.74831200   -0.44185300
 H                  3.83262200    0.71117900   -0.73936000
 H                  3.65270400    2.36997400   -1.33879500
 H                  4.52365300    2.05818900    0.15935900
 S                  0.82909700   -0.62469700   -1.51089200
 C                 -4.93553400   -1.02473300    0.24631800
 H                 -5.18136700   -1.90164400    0.84570100
 H                 -5.69175900   -0.95588100   -0.53636900
 C                 -4.88540000    0.27263000    1.11131000
 H                 -5.63261900    0.99912300    0.79131500
 H                 -5.08106700    0.06081000    2.16289200
50
ace-SPh-SiMe(t-Bu) cation TS(cis/trans)13d
 C                  1.59207900   -3.14464200   -0.47997500
 C                  2.75049500   -2.42981500   -0.33056100
 C                  2.66215100   -1.06131500   -0.01580700
 C                  1.46162000   -0.38119900    0.15299600
 C                  0.29348100   -1.16048600   -0.00589800
 C                  0.33971000   -2.49225600   -0.31153000
 H                  1.60018600   -4.19952000   -0.72147100
 C                  3.91346000   -0.44191100    0.12087800
 C                  1.49326100    1.00272700    0.47743600
 H                 -0.57819900   -3.05669600   -0.42297100
 C                  2.73631600    1.59852100    0.61672000
 C                  3.95171900    0.89181000    0.44137700
 H                  2.80378800    2.65025900    0.87443800
 H                  4.88948700    1.41784600    0.56547100
 C                 -0.65044400    2.98763400   -0.78478500
 C                 -2.67644200   -1.00812800    0.14842300
 C                 -3.20505800   -1.59367800    1.29393600
 C                 -3.31721800   -1.08920400   -1.08385600
 C                 -4.40468700   -2.28040300    1.19452700
 H                 -2.68411500   -1.51382500    2.23843500
 C                 -4.51587600   -1.77999500   -1.16445200
 H                 -2.88028100   -0.62502100   -1.95812200
 C                 -5.05559600   -2.37180000   -0.02934200
 H                 -4.83105100   -2.74257000    2.07455700
 H                 -5.02734500   -1.85549200   -2.11456400
 H                 -5.99283200   -2.90818900   -0.09907600
 C                 -0.61151800    2.46789900    2.32104000
 H                  0.00652700    3.33162000    2.58179600
 H                 -1.65609500    2.77691200    2.36804800
 H                 -0.43197500    1.68981800    3.06195500
 Si                -0.13512500    1.88688200    0.63340100
 C                 -0.20478400    2.39124800   -2.12185100
 H                 -0.48674800    3.06761200   -2.93293500
 H                  0.87684000    2.24966000   -2.16305000
 H                 -0.68065000    1.42659000   -2.31312800
 C                  0.06361900    4.33205000   -0.55209300
 H                 -0.18275900    5.01350900   -1.37057600
 H                 -0.25010200    4.81067900    0.37811800
 H                  1.15158200    4.22281500   -0.54087900
 C                 -2.16818200    3.19458500   -0.77577400
 H                 -2.70466400    2.25557600   -0.93797300
 H                 -2.52151700    3.63649900    0.15800900
 H                 -2.44692600    3.87421900   -1.58536800
 S                 -1.13453100   -0.15970500    0.25299400
 C                  4.21422200   -2.79876500   -0.42817300
 H                  4.45390500   -3.18834300   -1.41796800
 H                  4.46809500   -3.57937700    0.28957400
 C                  4.98623600   -1.47585300   -0.13165300
 H                  5.64127900   -1.57586500    0.73442900
 H                  5.61644000   -1.18192900   -0.97177700
48
ace-SePh-SiMePh cation trans 13e
  C                  1.37266100   -0.62654800   -0.00625400
  C                  2.66182500   -1.15516800    0.07100100
  C                  0.43477100   -0.98931900    0.99344900
  C                  1.13132900    0.23208900   -1.10492400
  C                  3.07464800   -2.02136100    1.09690900
  C                  3.67737700   -0.88341900   -0.86130400
  C                  2.16826500   -2.36672600    2.06601600
  C                  3.40187100   -0.05297600   -1.91793600
  C                  0.85223900   -1.84701000    1.99563800
  C                  2.10537400    0.50629500   -2.03428900
  H                  2.43124600   -3.03109700    2.87893700
  H                  4.14585000    0.18440100   -2.66704400
  H                  0.15120700   -2.15234300    2.76516900
  H                  1.88883800    1.16145400   -2.86899600
  Si                -1.29059700   -0.34294100    0.77414500
  C                 -0.37532800    2.67428000   -0.28453200
  C                  0.73058200    2.91146400    0.51628800
  C                 -1.39023100    3.60846200   -0.43215500
  C                  0.81309500    4.12279000    1.18964500
  H                  1.51552300    2.17216900    0.61659300
  C                 -1.29500200    4.81214300    0.25311600
  H                 -2.23981500    3.41114600   -1.07469500
  C                 -0.19753200    5.06718400    1.06297800
  H                  1.67166700    4.32723700    1.81557200
  H                 -2.07654600    5.55211100    0.14385500
  H                 -0.12486500    6.00815100    1.59178400
  Se                -0.62867700    0.98598100   -1.19572400
  C                 -2.50924100   -1.59159700    0.19467500
  C                 -2.07364700   -2.76184900   -0.43675600
  C                 -3.88200500   -1.38760500    0.37140400
  C                 -2.98881700   -3.70162600   -0.88408500
  H                 -1.01268500   -2.94475300   -0.57055900
  C                 -4.79618700   -2.32950400   -0.07414800
  H                 -4.24476500   -0.49355400    0.86588800
  C                 -4.34864700   -3.48383100   -0.70315700
  H                 -2.64408700   -4.60533700   -1.36906100
  H                 -5.85585700   -2.16612200    0.07106700
  H                 -5.06276000   -4.21892700   -1.05130200
  C                 -1.94457500    0.87713800    2.00112500
  H                 -2.81925500    1.40630300    1.61999000
  H                 -2.24628000    0.33395600    2.90057200
  H                 -1.18660400    1.61057700    2.27540100
  C                  4.52054000   -2.38971100    0.85834700
  H                  5.14195400   -2.09373700    1.70406200
  H                  4.63303200   -3.46866900    0.74653700
  C                  4.92121300   -1.63235500   -0.44401500
  H                  5.24153400   -2.31934000   -1.22800400
  H                  5.74856700   -0.94323400   -0.27140700
48
ace-SePh-SiMePh cation cis-13e
  C                  1.83797900   -0.26982200    0.23470500
  C                  3.10923000   -0.25580300   -0.33897300
  C                  1.02433100   -1.41511700    0.03832300
  C                  1.48479200    0.89117000    0.96399200
  C                  3.61183900   -1.31233700   -1.11601800
  C                  4.01532700    0.81100800   -0.21032500
  C                  2.81565800   -2.40905500   -1.32298400
  C                  3.64496500    1.91052400    0.52151500
  C                  1.52727600   -2.44641800   -0.73474700
  C                  2.35731800    1.94282000    1.11170400
  H                  3.14892100   -3.24957600   -1.91800200
  H                  4.30670500    2.75589800    0.65672400
  H                  0.92343600   -3.33177000   -0.90420900
  H                  2.06118500    2.81691200    1.67839700
  Si                -0.57830000   -1.43584900    0.97065500
  C                 -1.28470900    1.69522700    0.19759600
  C                 -2.65312100    1.82744800    0.38585400
  C                 -0.66896100    2.04057500   -0.99219500
  C                 -3.42496600    2.31674200   -0.65659400
  H                 -3.11822200    1.54866400    1.32386900
  C                 -1.45652100    2.53716000   -2.02417400
  H                  0.39976700    1.92876400   -1.12321500
  C                 -2.82736000    2.67009800   -1.85977600
  H                 -4.49357700    2.42282800   -0.52467300
  H                 -0.99048900    2.81922200   -2.95912100
  H                 -3.43277700    3.05556700   -2.66931100
  Se                -0.29622800    0.91535400    1.67054100
  C                 -2.12775800   -1.48633500   -0.01219400
  C                 -2.11055000   -1.14643400   -1.36967200
  C                 -3.35123200   -1.78071300    0.59886800
  C                 -3.28962500   -1.09810900   -2.09584600
  H                 -1.17066900   -0.91723800   -1.85972500
  C                 -4.53084100   -1.73042100   -0.12864400
  H                 -3.38926600   -2.05469700    1.64738800
  C                 -4.49826800   -1.38631600   -1.47373800
  H                 -3.26822100   -0.83684700   -3.14585200
  H                 -5.47278000   -1.96364500    0.35002800
  H                 -5.41889500   -1.35006300   -2.04194900
  C                 -0.58552400   -2.39445700    2.55312200
  H                 -1.45196000   -2.15701500    3.17107900
  H                 -0.61272000   -3.46264200    2.32484700
  H                  0.31911700   -2.19520900    3.12856800
  C                  5.00800700   -0.95324600   -1.56699100
  H                  5.73118400   -1.68404800   -1.20336900
  H                  5.07939900   -0.95269500   -2.65501700
  C                  5.27392200    0.46239200   -0.97016200
  H                  5.46950800    1.19851700   -1.75068200
  H                  6.14108700    0.46544300   -0.30920000
48
ace-SePh-SiMePh cation TS(Cis/trans)13e
   C                 -1.66774200   -0.52639200    0.16989600
   C                 -2.92287200   -1.06187900   -0.11087600
   C                 -1.59509300    0.82406900    0.61312400
   C                 -0.57597800   -1.39832600   -0.03838800
   C                 -4.11521500   -0.33217000    0.01935000
   C                 -3.13135800   -2.37930400   -0.56023800
   C                 -4.04546100    0.97266000    0.43633400
   C                 -2.04413300   -3.19068400   -0.74170900
   C                 -2.77973600    1.53548400    0.72590200
   C                 -0.74369800   -2.68256000   -0.47730200
   H                 -4.93267600    1.58286700    0.54627900
   H                 -2.14554400   -4.21141900   -1.08674800
   H                 -2.75571800    2.57239600    1.04674100
   H                  0.11746700   -3.32230800   -0.62969800
   Si                 0.01530000    1.62332800    1.06348000
   C                  2.55871700   -1.67719900    0.02992600
   C                  3.10257600   -1.72406500   -1.24686300
   C                  3.04684900   -2.44945600    1.07558000
   C                  4.16500800   -2.58552800   -1.47833000
   H                  2.70534600   -1.10468400   -2.03891900
   C                  4.11169300   -3.30218500    0.82381100
   H                  2.60453200   -2.38789200    2.06019800
   C                  4.66666000   -3.36871700   -0.44725500
   H                  4.60135500   -2.64068700   -2.46668700
   H                  4.50606100   -3.91361800    1.62429100
   H                  5.49780800   -4.03542400   -0.63571500
   Se                 1.06721700   -0.52356200    0.35146200
   C                  0.58748900    2.98538200   -0.01304300
   C                  0.10424200    3.10158300   -1.32190800
   C                  1.48850900    3.94089800    0.47038200
   C                  0.51461700    4.15013600   -2.12760900
   H                 -0.59896700    2.37087800   -1.70657100
   C                  1.89811800    4.98922300   -0.33828900
   H                  1.87025900    3.87317100    1.48254100
   C                  1.41118500    5.09154400   -1.63475700
   H                  0.13515000    4.23904700   -3.13682500
   H                  2.59288100    5.72652700    0.04134100
   H                  1.72925300    5.91211100   -2.26489500
   C                  0.45152600    1.78738200    2.84764100
   H                  1.52359900    1.92917500    2.98846000
   H                 -0.06269200    2.66160400    3.25698700
   H                  0.13412600    0.90541900    3.40198800
   C                 -5.26913300   -1.22502400   -0.37152000
   H                 -5.97634900   -1.32910400    0.45196900
   H                 -5.82136200   -0.79660600   -1.20884400
   C                 -4.61666100   -2.58977000   -0.74960700
   H                 -4.84477700   -2.87136700   -1.77795000
   H                 -4.97997400   -3.39617400   -0.11188700
   57
   ace-TeMes-SiMePh cation trans 13f
    C                 -0.71214900   -2.26697700   -1.92615300
    C                 -0.68401100   -1.21980900   -1.03609700
    C                 -1.66556400   -1.08921100   -0.01860300
    C                 -2.62857200   -2.10193900    0.01737000
    C                 -2.66132000   -3.18997800   -0.87434300
    C                 -1.70337500   -3.27643800   -1.84979500
    H                  0.03943000   -2.33950000   -2.70277600
    C                 -1.75608400   -0.05765700    0.95652100
    C                 -3.67296100   -2.14367100    0.95810100
    H                 -1.68612400   -4.08879300   -2.56442200
    C                 -3.75876500   -1.14367700    1.89019600
    C                 -2.79300200   -0.10869700    1.87185500
    H                 -4.54344200   -1.12515800    2.63528500
    H                 -2.88702600    0.67743500    2.61409900
    C                 -4.51248400   -3.37170700    0.69614000
    H                 -5.54585100   -3.09701800    0.48262300
    H                 -4.53314500   -4.02156400    1.57144400
    C                 -3.83870800   -4.06832900   -0.52301500
    H                 -3.51019000   -5.07906200   -0.27934200
    H                 -4.52331400   -4.15397900   -1.36730800
    Te                 0.74319400    0.32151200   -1.13877000
    C                  2.50578800   -0.42993100   -0.20652100
    C                  2.52143000   -1.45709700    0.74538100
    C                  3.68013100    0.21921300   -0.61547400
    C                  3.75796100   -1.82870100    1.26492900
    C                  4.88246800   -0.19462900   -0.05480300
    C                  4.94555300   -1.22041300    0.87930800
    H                  3.78809700   -2.62282500    2.00218800
    H                  5.79585200    0.30377900   -0.35806500
    Si                -0.51716500    1.33143100    0.93213900
    C                  0.72251800    1.44212100    2.30627100
    H                  1.19985900    0.48245300    2.50079100
    H                  1.50237900    2.16839500    2.07246200
    H                  0.21637400    1.77128300    3.21721900
    C                  1.29862500   -2.18269800    1.23417000
    H                  0.50563000   -1.49977400    1.54085200
    H                  0.88361800   -2.83364800    0.46324600
    H                  1.55342300   -2.80037100    2.09271100
    C                  3.69774600    1.34635900   -1.61642100
    H                  3.31442500    1.03062800   -2.58883500
    H                  3.10066300    2.19956700   -1.28371400
    H                  4.71444900    1.70308600   -1.76301900
    C                  6.26154800   -1.67359800    1.44052000
    H                  6.67982800   -2.46996700    0.82131400
    H                  6.98320600   -0.85852900    1.46287900
    H                  6.14641100   -2.06565300    2.44987500
    C                 -1.23236500    2.95227300    0.41969100
    C                 -0.60192200    4.15615600    0.75096300
    C                 -2.41868800    2.99204200   -0.32128100
    C                 -1.14309200    5.36829000    0.35058800
    H                  0.31261400    4.15446100    1.33283800
    C                 -2.95743200    4.20410600   -0.72375600
    H                 -2.93028600    2.06991000   -0.57567500
    C                 -2.31879900    5.39107400   -0.38810200
    H                 -0.65158900    6.29455000    0.61700000
    H                 -3.87658800    4.22536200   -1.29401800
    H                 -2.74132000    6.33744500   -0.69941100
   57
   ace-TeMes-SiMePh cation cis 13f
     C                 -2.67059700   -2.06186800   -0.80657100
     C                 -1.85945800   -0.95309000   -0.74164500
     C                 -2.27955800    0.22630700   -0.07253900
     C                 -3.52973300    0.14955500    0.54985800
     C                 -4.36038700   -0.98477200    0.51081900
     C                 -3.93754100   -2.09227700   -0.17659200
     H                 -2.33786500   -2.94637400   -1.33674700
     C                 -1.56727200    1.45196300    0.03001100
     C                 -4.09323300    1.20566600    1.28675300
     H                 -4.54279900   -2.98662400   -0.24789300
     C                 -3.38862500    2.37429600    1.40513500
     C                 -2.13116800    2.48132000    0.76371300
     H                 -3.77207000    3.21667800    1.96638700
     H                 -1.59873000    3.42256900    0.85688700
     C                 -5.43717800    0.76498500    1.81598900
     H                 -6.22933100    1.42926300    1.46938800
     H                 -5.45274400    0.79699900    2.90598100
     C                 -5.62468100   -0.68571200    1.28099200
     H                 -5.76901300   -1.40231600    2.08990400
     H                 -6.49699500   -0.76331300    0.63089000
     Te                 0.02405300   -0.87461300   -1.67465700
     C                  1.49847800   -1.38261700   -0.21209900
     C                  1.23453100   -1.89556800    1.05754500
     C                  2.79807500   -1.06345700   -0.63266300
     C                  2.31952700   -2.05404800    1.91858900
     C                  3.83540400   -1.23796700    0.27204000
     C                  3.61645700   -1.72172800    1.55677500
     H                  2.13344700   -2.45188300    2.90989300
     H                  4.84366800   -0.98523500   -0.03703700
     Si                 0.00846800    1.66565200   -0.92926100
     C                 -0.13239700   -2.28411800    1.54880000
     H                 -0.78860800   -1.41746700    1.65299500
     H                 -0.61959700   -2.98408800    0.86983100
     H                 -0.05267100   -2.76276100    2.52251800
     C                  3.11109900   -0.55423100   -2.01491900
     H                  2.80666700   -1.26657600   -2.78634200
     H                  2.61997900    0.40149500   -2.22183300
     H                  4.18082300   -0.38924100   -2.12378200
     C                  4.76199900   -1.89610000    2.51095800
     H                  5.37781400   -2.74881800    2.21883500
     H                  5.40397800   -1.01433800    2.51039500
     H                  4.41008500   -2.06828700    3.52662300
     C                  1.52598700    1.96248400    0.06893200
     C                  1.59717100    1.50863500    1.39095500
     C                  2.64304400    2.59124800   -0.49050500
     C                  2.75857100    1.66803200    2.12858500
     H                  0.73868200    1.02439900    1.84441100
     C                  3.80480500    2.75399700    0.24860200
     H                  2.60971100    2.96263600   -1.50903200
     C                  3.86235600    2.28805500    1.55583100
     H                  2.80480900    1.31067600    3.14919900
     H                  4.66167900    3.24748500   -0.19089500
     H                  4.76945700    2.41613900    2.13293000
     C                 -0.12291500    2.67831400   -2.47662900
     H                 -0.21506600    3.73379500   -2.20840700
     H                  0.75506400    2.56617100   -3.11393300
     H                 -1.00627000    2.39591600   -3.04966600
   57
   ace-TeMes-SiMePh cation TS(cis/trans)13f
      C                  0.59101600    2.62402700    0.28787700
      C                 -0.08574200    1.48145700   -0.05072000
      C                 -1.49426100    1.47488100   -0.19801400
      C                 -2.13138300    2.69471900    0.04206900
      C                 -1.45561900    3.87997000    0.39039600
      C                 -0.09334000    3.84805200    0.50973600
      H                  1.67059400    2.60239700    0.38989600
      C                 -2.31735200    0.36111600   -0.53986100
      C                 -3.52437800    2.87006800   -0.02850900
      H                  0.47708700    4.72933800    0.77312400
      C                 -4.31159400    1.79244800   -0.33906400
      C                 -3.69135900    0.54612200   -0.58827600
      H                 -5.38940500    1.86965400   -0.39695200
      H                 -4.33904600   -0.29285100   -0.82645700
      C                 -3.84934400    4.30992200    0.28919500
      H                 -4.51250600    4.37538000    1.15235600
      H                 -4.37014900    4.78132600   -0.54489900
      C                 -2.47284700    4.98418400    0.56583600
      H                 -2.28238200    5.80382400   -0.12742100
      H                 -2.42672700    5.40265000    1.57149000
      Si                -1.70285300   -1.32503100   -0.99703000
      C                 -1.57864100   -1.76188100   -2.78612600
      H                 -1.21840700   -0.91076500   -3.36172100
      H                 -0.91484800   -2.61090800   -2.95048700
      H                 -2.57543600   -2.03245500   -3.14736900
      C                 -2.16726900   -2.69352200    0.12065400
      C                 -2.20531500   -4.01260600   -0.34671600
      C                 -2.51704800   -2.42764000    1.45054400
      C                 -2.58735700   -5.04289400    0.49754700
      H                 -1.94286400   -4.23914000   -1.37358700
      C                 -2.89757700   -3.45903300    2.29159700
      H                 -2.49343100   -1.40936100    1.82259700
      C                 -2.93125500   -4.76452400    1.81410900
      H                 -2.61921200   -6.06017800    0.13123700
      H                 -3.16991900   -3.24983100    3.31738300
      H                 -3.22964000   -5.56978600    2.47276800
      Te                 0.75582300   -0.40398800   -0.37323300
      C                  2.83479800   -0.22037800   -0.02324700
      C                  3.25175800    0.00772400    1.29109400
      C                  3.70987300   -0.30124200   -1.11103100
      C                  4.61892100    0.18333100    1.48984600
      C                  5.06174700   -0.12968300   -0.83782900
      C                  5.53433100    0.11366700    0.44780300
      H                  4.97362700    0.37326500    2.49596200
      H                  5.76659800   -0.18380100   -1.65934900
      C                  2.31857700    0.07194600    2.46755200
      H                  1.59005600    0.87833400    2.36056900
      H                  1.76146900   -0.86005800    2.57419500
      H                  2.87974100    0.24310900    3.38325000
      C                  3.26570000   -0.55252900   -2.52457800
      H                  2.75826600   -1.51409700   -2.61758200
      H                  2.57220300    0.21958700   -2.86126600
      H                  4.12322600   -0.55951400   -3.19343500
      C                  7.00572600    0.26835500    0.70042800
      H                  7.48529200   -0.71174200    0.74171100
      H                  7.48321500    0.83376900   -0.09907000
      H                  7.19513800    0.77334000    1.64574100
61 
ace-SPh-SiMePh trans FBN nitrilium ion trans 18a
 C                  4.52477700    2.03749900    1.12242300
 C                  3.70317600    2.95933600    0.52868300
 C                  2.44768300    2.54342600    0.05100200
 C                  1.96693500    1.23350800    0.14686800
 C                  2.85559800    0.30350000    0.74020700
 C                  4.08501400    0.69752400    1.21688100
 H                  5.50014900    2.30541700    1.50728700
 C                  1.73374300    3.58755000   -0.56096800
 C                  0.66515800    0.94927200   -0.36250400
 H                  4.73810800   -0.04391400    1.66047300
 C                 -0.01501800    1.99534600   -0.96306700
 C                  0.50163600    3.30881900   -1.08496900
 H                 -1.00380200    1.82635400   -1.36839000
 H                 -0.09161800    4.06735200   -1.57949400
 C                 -0.04135800   -2.18354800   -1.20685300
 C                  3.13804300   -2.06281600   -0.67928100
 C                  3.50036800   -1.28725200   -1.77354900
 C                  3.32648700   -3.43984800   -0.68960800
 C                  4.05334700   -1.90421200   -2.88633900
 H                  3.35891300   -0.21412400   -1.75837300
 C                  3.87141400   -4.04642700   -1.81220200
 H                  3.05809300   -4.03106100    0.17772800
 C                  4.23532200   -3.28072000   -2.91081700
 H                  4.34322800   -1.30385700   -3.73878000
 H                  4.02336400   -5.11759800   -1.82009000
 H                  4.66890300   -3.75397200   -3.78156000
 Si                -0.08340600   -0.73646000   -0.03309300
 S                  2.34350300   -1.38548600    0.76798900
 C                  3.86241800    4.43652700    0.25422200
 H                  4.75793300    4.63502900   -0.33508900
 H                  3.96996100    4.98975500    1.18814100
 C                  2.56558800    4.84647200   -0.50454700
 H                  2.03244500    5.64835700    0.00687400
 H                  2.78689000    5.20598400   -1.51036700
 N                 -1.93156400   -0.20949500   -0.55778500
 C                 -3.06218400   -0.07122400   -0.67874600
 C                 -4.46651200    0.10313500   -0.80497400
 C                 -5.25024400    0.13718400    0.35321100
 C                 -5.03854000    0.23242900   -2.07408200
 C                 -6.61483000    0.30323600    0.23978300
 H                 -4.78717000    0.03147300    1.32545200
 C                 -6.40302800    0.39935500   -2.18624400
 H                 -4.41647000    0.20262300   -2.95832900
 C                 -7.16410200    0.43151100   -1.02720900
 H                 -7.25920000    0.33384700    1.10714900
 H                 -6.88780000    0.50474800   -3.14668700
 F                 -8.47253600    0.59174900   -1.13539500
 H                  0.36321900   -3.06481700   -0.70752000
 H                  0.60837700   -1.96767500   -2.05673300
 H                 -1.03402300   -2.42628900   -1.58324700
 C                 -0.62650200   -1.04123700    1.71877300
 C                 -1.17649800   -2.27076000    2.08822900
 C                 -0.49126600   -0.04564400    2.68858500
 C                 -1.58256200   -2.50000100    3.39498800
 H                 -1.28802600   -3.06175900    1.35357600
 C                 -0.89562900   -0.27484600    3.99684700
 H                 -0.06270900    0.91579600    2.42420500
 C                 -1.44137400   -1.50119000    4.35001300
 H                 -2.00319500   -3.45836500    3.67104100
 H                 -0.78003600    0.50171500    4.74184800
 H                 -1.75249400   -1.68150200    5.37087000
61 
ace-SPh-SiMePh cis FBN nitrilium ion cis 18a
 C                 -4.86427000   -2.18475300   -0.63426400
 C                 -4.04469200   -3.01375500    0.08561600
 C                 -2.68935300   -2.66870900    0.23510200
 C                 -2.10741100   -1.52164500   -0.31442200
 C                 -2.99373000   -0.66889800   -1.01974400
 C                 -4.32032000   -0.99944600   -1.17980200
 H                 -5.91323000   -2.40530900   -0.78246400
 C                 -1.98386200   -3.59631800    1.02101300
 C                 -0.71113600   -1.30877400   -0.10961300
 H                 -4.96716800   -0.32074500   -1.72171500
 C                 -0.04208800   -2.23253500    0.67558400
 C                 -0.65666400   -3.36763700    1.25882200
 H                  1.01584500   -2.10463400    0.86329500
 H                 -0.06305800   -4.03748900    1.86756200
 C                  0.33101000   -0.12100600   -2.88915000
 C                 -2.73802800    1.99745600   -0.28180900
 C                 -3.20354900    1.58924500    0.96001100
 C                 -2.49872600    3.34153500   -0.54614700
 C                 -3.42544600    2.54207200    1.94581900
 H                 -3.39477300    0.54373600    1.16270800
 C                 -2.71344600    4.28062400    0.44951800
 H                 -2.14282200    3.65037400   -1.52141000
 C                 -3.17707600    3.88384600    1.69720000
 H                 -3.79579500    2.22832700    2.91299200
 H                 -2.52377000    5.32620100    0.24551200
 H                 -3.35280200    4.62032100    2.46984700
 Si                 0.13896500    0.07029100   -1.04434800
 S                 -2.34372900    0.86448200   -1.60005900
 C                 -4.29826500   -4.31495700    0.81024700
 H                 -4.63590100   -5.08351600    0.11407600
 H                 -5.08236200   -4.20100600    1.55907400
 C                 -2.93139300   -4.68894600    1.45569700
 H                 -2.99916700   -4.73076300    2.54337000
 H                 -2.58061100   -5.66633700    1.12346300
 N                  1.98523200   -0.51078900   -0.62882800
 C                  3.10842700   -0.61232900   -0.42762000
 C                  4.49897700   -0.71649200   -0.15882500
 C                  5.12118100    0.30000800    0.57403100
 C                  5.21807200   -1.82018300   -0.62794500
 C                  6.47155500    0.21036600    0.83956600
 H                  4.54557200    1.14594400    0.92547500
 C                  6.56837200   -1.90871700   -0.36144000
 H                  4.71925800   -2.59498900   -1.19390900
 C                  7.16808300   -0.89203700    0.36698900
 H                  6.99448400    0.97153600    1.40117200
 H                  7.16419600   -2.74284100   -0.70412400
 F                  8.46280800   -0.97765000    0.62210600
 H                  0.22198000    0.84279000   -3.38767200
 H                 -0.45566400   -0.77481600   -3.26964800
 H                  1.29262500   -0.55063100   -3.16562900
 C                  0.44308000    1.72498700   -0.26071400
 C                  0.91683600    2.79858000   -1.01678700
 C                  0.17942300    1.92214200    1.09702500
 C                  1.12395400    4.04075000   -0.43052200
 H                  1.12530200    2.67492700   -2.07416600
 C                  0.37711300    3.16447700    1.68163700
 H                 -0.20181500    1.10456600    1.69974600
 C                  0.85207400    4.22362900    0.91821300
 H                  1.49199300    4.86528900   -1.02730700
 H                  0.15292600    3.30884600    2.73056400
 H                  1.00481600    5.19332900    1.37411600
61 
ace-SPh-SiMePh FBN nitrilium ion TS(cis/trans)18a
 C                  4.00361800    2.57583900    0.80872200
 C                  2.93465800    3.42173900    0.75337900
 C                  1.69786200    2.91425600    0.30857100
 C                  1.46943700    1.58149200   -0.08166500
 C                  2.63020200    0.74731700   -0.06210200
 C                  3.83583000    1.24122600    0.38536800
 H                  4.97775500    2.90569800    1.14669600
 C                  0.71714800    3.92478000    0.28038900
 C                  0.11921600    1.24666900   -0.46625700
 H                  4.69835200    0.58837700    0.39563200
 C                 -0.81250200    2.27517400   -0.49918800
 C                 -0.53948100    3.61422800   -0.15045900
 H                 -1.82963300    2.06593000   -0.80254700
 H                 -1.32539700    4.35588700   -0.21367000
 C                 -0.48881100   -1.20343300   -2.47550700
 C                  4.11744300   -1.53835000   -0.71153600
 C                  4.54798400   -2.35431800    0.32833400
 C                  4.96267100   -1.24261100   -1.77669200
 C                  5.83541700   -2.87259600    0.30252700
 H                  3.87702500   -2.57526100    1.14845800
 C                  6.24903500   -1.75940500   -1.79178600
 H                  4.61122100   -0.60784300   -2.57983400
 C                  6.68446400   -2.57377500   -0.75394700
 H                  6.17392300   -3.50895100    1.10946900
 H                  6.91004600   -1.52978300   -2.61708000
 H                  7.68792200   -2.97841700   -0.77125900
 Si                -0.54250000   -0.46765300   -0.77711700
 S                  2.46719700   -0.89666500   -0.69208000
 C                  2.79493600    4.88920000    1.08049700
 H                  3.48638500    5.49113400    0.49013400
 H                  3.02424700    5.08041900    2.12944500
 C                  1.31601100    5.22628400    0.74947900
 H                  0.78026400    5.60736800    1.61985500
 H                  1.23652100    5.98769800   -0.02758100
 N                 -2.40788600   -0.18460500   -0.71107200
 C                 -3.54934900   -0.19829300   -0.61198600
 C                 -4.95786100   -0.20713000   -0.47282000
 C                 -5.51340500   -0.48225000    0.78260700
 C                 -5.76335700    0.05615900   -1.58705000
 C                 -6.88444000   -0.49247400    0.92299900
 H                 -4.87165800   -0.68592800    1.62936500
 C                 -7.13400200    0.04508400   -1.44367600
 H                 -5.31409200    0.26416600   -2.54875300
 C                 -7.66730400   -0.22901400   -0.19212700
 H                 -7.35938500   -0.69867000    1.87195700
 H                 -7.79656600    0.24274500   -2.27466600
 F                 -8.98064100   -0.23966400   -0.05601200
 H                 -1.11502700   -2.09539100   -2.53369600
 H                  0.52899200   -1.46856200   -2.75340200
 H                 -0.86065300   -0.47453600   -3.19808700
 C                 -0.44105400   -1.62292100    0.66340700
 C                 -0.59928700   -3.00078300    0.50095400
 C                 -0.21984400   -1.11373000    1.94532900
 C                 -0.53599500   -3.85144300    1.59485100
 H                 -0.75612400   -3.42301400   -0.48564600
 C                 -0.15815800   -1.96399400    3.03976400
 H                 -0.07716000   -0.04771900    2.08936900
 C                 -0.31621500   -3.33239200    2.86426400
 H                 -0.65154200   -4.91873400    1.45719600
 H                  0.01981900   -1.56023300    4.02806000
 H                 -0.26360000   -3.99659600    3.71727000
63
ace-SPh-SiMe(t-Bu) trans FBN nitrilium ion trans-18b
 C                 -4.69643200    2.02244200    0.28300100
 C                 -3.76433500    2.89254400   -0.21763500
 C                 -2.42372300    2.47697900   -0.31147400
 C                 -1.96247400    1.21486000    0.08068900
 C                 -2.96014200    0.33900700    0.57401700
 C                 -4.27450700    0.73322600    0.67717100
 H                 -5.73960600    2.29379700    0.37825300
 C                 -1.59512400    3.47089400   -0.85978500
 C                 -0.57057300    0.92202400   -0.05654800
 H                 -5.00393800    0.03053700    1.06038100
 C                  0.21820300    1.92231300   -0.60270900
 C                 -0.26756600    3.18751800   -1.01579400
 H                  1.27828300    1.75836000   -0.73127900
 H                  0.42310100    3.90592100   -1.43847400
 C                  0.38759300   -0.65462600    2.57318300
 C                 -2.86497900   -2.24035600   -0.43797900
 C                 -2.92512900   -1.68297900   -1.70906300
 C                 -3.08061600   -3.59978300   -0.24598900
 C                 -3.19968000   -2.50222000   -2.79436600
 H                 -2.76587900   -0.62169500   -1.85184900
 C                 -3.34349100   -4.41105400   -1.34058700
 H                 -3.05164500   -4.01880000    0.75266400
 C                 -3.40309200   -3.86438000   -2.61453300
 H                 -3.25486900   -2.07200500   -3.78565400
 H                 -3.51499500   -5.46893000   -1.19284000
 H                 -3.61750400   -4.49662600   -3.46559000
 C                  0.28640300   -2.31488100   -0.20763000
 H                  1.32087800   -2.65698000   -0.19259700
 H                 -0.32611200   -3.08037700    0.26636500
 H                 -0.03552900   -2.23395200   -1.24742400
 Si                 0.12446000   -0.67153700    0.67668600
 C                 -0.63991200    0.26680500    3.25081500
 H                 -0.41821400    0.31804100    4.31998800
 H                 -0.60007500    1.28313500    2.85349100
 H                 -1.66399500   -0.09531200    3.16000100
 C                  1.77959900   -0.13528000    2.96730100
 H                  1.84319800   -0.09770500    4.05737700
 H                  2.57894700   -0.79078600    2.61776900
 H                  1.96036600    0.87527900    2.59246400
 C                  0.24150700   -2.08319600    3.11532100
 H                 -0.74820900   -2.50036500    2.92318000
 H                  0.98501500   -2.75819300    2.68550900
 H                  0.38828400   -2.07643200    4.19874900
 S                 -2.44729100   -1.28900700    1.01015500
 C                 -3.87341200    4.30959200   -0.72983000
 H                 -4.24141200    4.97514200    0.05171800
 H                 -4.58054400    4.37306000   -1.55724700
 C                 -2.43007300    4.68921900   -1.17295200
 H                 -2.38499500    4.92670300   -2.23634400
 H                 -2.05983800    5.56427600   -0.63812700
 N                  2.00087400   -0.23827300    0.15929300
 C                  3.11621900   -0.15662100   -0.08626300
 C                  4.50433200   -0.03988600   -0.36530800
 C                  5.01623100   -0.54380900   -1.56506400
 C                  5.33378500    0.57620300    0.57771400
 C                  6.36614300   -0.42958600   -1.82374600
 H                  4.35908600   -1.01754600   -2.28145700
 C                  6.68375700    0.68900200    0.31857100
 H                  4.91739900    0.95753000    1.50048900
 C                  7.17304800    0.18421500   -0.87709600
 H                  6.80563200   -0.80408100   -2.73743600
 H                  7.36218000    1.15649100    1.01819400
 F                  8.46708300    0.29288000   -1.12577900
48
ace-OPh-SiPhMe cation for isodesmic equation
 C                  2.68765700    0.90321400   -0.02617200
 C                  1.86631100    1.99312500   -0.10543000
 C                  0.47351000    1.80776800   -0.16012300
 C                 -0.14264000    0.54431200   -0.14177600
 C                  0.70855800   -0.56142800   -0.04114500
 C                  2.08471100   -0.37915100    0.00742800
 H                  3.76416000    0.99489400    0.02150600
 C                 -0.21682600    3.02335800   -0.20905700
 C                 -1.58379000    0.55533500   -0.19791200
 C                 -2.25366200    1.79253300   -0.23367900
 C                 -1.59792700    3.02425600   -0.24218300
 H                 -3.33643500    1.79982400   -0.29163800
 H                 -2.16849700    3.94209500   -0.28381800
 C                  0.77451900    4.15545600   -0.20690500
 H                  0.66062500    4.76473100   -1.10523600
 H                  0.59825600    4.81687100    0.64290800
 C                  2.16743700    3.47128300   -0.13763800
 H                  2.78385100    3.72445200   -1.00076700
 H                  2.72376300    3.77558000    0.74938000
 C                 -1.89628300   -2.41933900   -1.22514700
 H                 -1.57238400   -3.11351100   -0.44366400
 H                 -2.65055100   -2.93312700   -1.82144600
 H                 -1.03486400   -2.18064600   -1.84861400
 Si                -2.58557500   -0.90216600   -0.45364200
 H                  0.34337500   -1.57710500    0.03296200
 C                  4.19749800   -1.43874500    0.18251900
 C                  4.79309700   -1.40333300    1.43028500
 C                  4.94282300   -1.44936800   -0.98296900
 C                  6.17863100   -1.37388700    1.50917900
 H                  4.17488400   -1.40679700    2.31861900
 C                  6.32753200   -1.41866400   -0.89137900
 H                  4.43876500   -1.48797700   -1.94002200
 C                  6.94512500   -1.37972200    0.35144800
 H                  6.65892600   -1.35075300    2.47841500
 H                  6.92391600   -1.43089200   -1.79401300
 H                  8.02452200   -1.36020700    0.41811500
 O                  2.80968600   -1.51375600    0.10073100
 C                 -4.33760600   -0.90593800    0.01416200
 C                 -5.23432300   -1.78763200   -0.60947600
 C                 -4.80593400   -0.07291900    1.04413500
 C                 -6.56497900   -1.81635900   -0.23119900
 H                 -4.89774900   -2.44913300   -1.39850400
 C                 -6.13415800   -0.11600000    1.42743000
 H                 -4.12436500    0.59261900    1.56031600
 C                 -7.01225000   -0.98136200    0.78558200
 H                 -7.25306500   -2.49107800   -0.72242900
 H                 -6.48664700    0.52008000    2.22816800
 H                 -8.05211800   -1.01028800    1.08502900
50
ace-OPh-Si(t-Bu)Me cation for isodesmic equation 
 C                 -2.24794600    0.97523900    0.00594600
 C                 -1.37673500    2.02693600   -0.05309800
 C                  0.00821400    1.78167800   -0.03844100
 C                  0.56872800    0.49346600    0.03275600
 C                 -0.33359000   -0.57070400    0.12116600
 C                 -1.70247500   -0.32949100    0.09828300
 H                 -3.32039500    1.11371800    0.00292900
 C                  0.75009900    2.96648700   -0.06429500
 C                  2.01186500    0.44257600    0.04388900
 C                  2.73055700    1.65396200    0.04277600
 C                  2.13090200    2.91059700   -0.01672600
 H                  3.81320700    1.61986800    0.05717900
 H                  2.74018400    3.80405300   -0.02878500
 C                 -0.19000200    4.13910700   -0.12719000
 H                 -0.02682500    4.80655100    0.72052700
 H                 -0.00387200    4.72771900   -1.02733300
 C                 -1.61233400    3.51601100   -0.11770100
 H                 -2.19550300    3.85477100    0.73915700
 H                 -2.17712000    3.78344500   -1.01124400
 C                  2.18371500   -2.51058700   -1.00031300
 H                  1.27665000   -2.23215200   -1.53468100
 H                  2.89115400   -2.97010800   -1.69362200
 H                  1.93008000   -3.26996900   -0.25391300
 Si                 2.96346900   -1.04933300   -0.19861200
 H                 -0.01814900   -1.59759800    0.24679700
 C                 -3.86220800   -1.30681800    0.12420700
 C                 -4.47408900   -1.26938700   -1.11620500
 C                 -4.59019000   -1.27706400    1.29948900
 C                 -5.85843500   -1.19451600   -1.17663200
 H                 -3.86969600   -1.30439600   -2.01358500
 C                 -5.97490100   -1.20409800    1.22608100
 H                 -4.07391400   -1.31996400    2.24958800
 C                 -6.60831900   -1.16109900   -0.00814500
 H                 -6.35164200   -1.16874100   -2.13928700
 H                 -6.55839900   -1.18617500    2.13695400
 H                 -7.68741900   -1.10789000   -0.06028700
 O                 -2.47682200   -1.42930900    0.19503800
 C                  4.78005300   -1.20469500    0.20226100
 C                  5.57405500   -0.68843900   -1.01557100
 H                  5.42955300    0.37922600   -1.18807200
 H                  6.63840700   -0.85475900   -0.82819100
 H                  5.31992600   -1.22302100   -1.93436600
 C                  5.08672700   -2.70002600    0.40171900
 H                  4.86384400   -3.29550000   -0.48404300
 H                  6.15401700   -2.80851600    0.60829000
 H                  4.54510500   -3.12433200    1.24986900
 C                  5.18584200   -0.44310100    1.47120500
 H                  5.06540500    0.63477000    1.38046100
 H                  4.62134200   -0.77309700    2.34489000
 H                  6.24286400   -0.63897900    1.66826500
48
ace-SPh-SiPhMe cation for isodesmic equation 
 C                  2.47859200    0.82650700   -0.03305000
 C                  1.68953700    1.93576500    0.09091700
 C                  0.29246100    1.78503000    0.14451800
 C                 -0.35468200    0.54052200    0.08264300
 C                  0.46971900   -0.58134700   -0.07289800
 C                  1.85275400   -0.44328900   -0.12279500
 H                  3.55701000    0.89952700   -0.07917400
 C                 -0.36750300    3.01496600    0.24067700
 C                 -1.79388800    0.58135200    0.15916700
 C                 -2.43446900    1.83147000    0.23955200
 C                 -1.74767900    3.04682600    0.28052400
 H                 -3.51621300    1.86342600    0.30984200
 H                 -2.29605200    3.97609300    0.35586400
 C                  0.65268600    4.12089300    0.27563400
 H                  0.49057300    4.81910100   -0.54706900
 H                  0.55817100    4.69780700    1.19728700
 C                  2.02799600    3.40463400    0.17402800
 H                  2.58605500    3.72618500   -0.70578100
 H                  2.65532100    3.61302100    1.04121500
 C                 -2.14534800   -2.38579300    1.19384300
 H                 -1.23466300   -2.17197800    1.75262400
 H                 -2.88107300   -2.84247100    1.85692400
 H                 -1.91118700   -3.11898200    0.41616600
 Si                -2.81848100   -0.85860800    0.42714900
 H                  0.04622300   -1.57280100   -0.18635900
 C                  4.44743400   -1.42323700   -0.23574900
 C                  5.07477700   -1.35508300    1.00399700
 C                  5.15026600   -1.12648400   -1.39882600
 C                  6.40620600   -0.97354800    1.07955500
 H                  4.52010500   -1.60304700    1.89973300
 C                  6.48271600   -0.74716500   -1.31584200
 H                  4.65410800   -1.19584700   -2.35833900
 C                  7.10854900   -0.66900700   -0.07920400
 H                  6.89659600   -0.92053300    2.04264400
 H                  7.03263400   -0.51734600   -2.21888600
 H                  8.14868900   -0.37647900   -0.01887600
 S                  2.75265800   -1.93776700   -0.33447000
 C                 -4.57913000   -0.82895100   -0.00447100
 C                 -5.47602100   -1.70508400    0.62667600
 C                 -5.05622100    0.02717000   -1.01115900
 C                 -6.81523300   -1.70598800    0.27882000
 H                 -5.13218400   -2.38433700    1.39730400
 C                 -6.39355000    0.01259500   -1.36367600
 H                 -4.37484000    0.68858000   -1.53294500
 C                 -7.27126100   -0.84786200   -0.71460800
 H                 -7.50325600   -2.37669900    0.77559400
 H                 -6.75391000    0.66696200   -2.14594400
 H                 -8.31814100   -0.85474200   -0.99003100
44
naph-SPh-SiPhMe cation for isodesmic equation 
 C                 -2.10003400    2.78638200   -0.47755700
 C                 -2.28036600    1.45251300   -0.74546700
 C                 -1.16812200    0.55829800   -0.65885100
 C                  0.09285100    1.06236900   -0.24337300
 C                  0.23548000    2.44738700   -0.00388300
 C                 -0.83384100    3.28900300   -0.12586500
 H                 -2.94605900    3.45780100   -0.54064500
 C                 -1.27210700   -0.80986100   -1.00854300
 C                  1.19740700    0.15296100   -0.13482700
 C                  1.03738300   -1.18252300   -0.48589000
 C                 -0.20101700   -1.66065100   -0.92995400
 H                  1.86451700   -1.87846100   -0.39969100
 H                 -0.30890600   -2.70027600   -1.20636200
 C                  2.83798000    1.70516500    2.10531200
 H                  1.84286600    1.99063900    2.44280300
 H                  3.37727600    1.23783800    2.93237000
 H                  3.39235900    2.60545700    1.82574600
 Si                 2.75176000    0.54704000    0.68447700
 H                  1.20767500    2.85871600    0.24471600
 C                  4.27598100   -0.27869900    0.17639100
 C                  5.39151400   -0.26991600    1.03097200
 C                  4.38734000   -0.87719600   -1.09113200
 C                  6.57672600   -0.86339800    0.63726500
 H                  5.33299300    0.19744100    2.00685000
 C                  5.57805200   -1.46103700   -1.48153800
 H                  3.54722100   -0.86653300   -1.77515800
 C                  6.66667300   -1.45834500   -0.61608900
 H                  7.43125500   -0.86143000    1.30016700
 H                  5.66476100   -1.91364700   -2.46016100
 H                  7.59688200   -1.91810100   -0.92493200
 H                 -2.22395400   -1.18303700   -1.36090700
 S                 -3.88173900    0.93612800   -1.29178400
 H                 -0.71547300    4.34940700    0.05428500
 C                 -4.30676900   -0.32555900   -0.11311400
 C                 -5.10042400   -1.37656400   -0.56120600
 C                 -3.92172200   -0.25989500    1.22179600
 C                 -5.51255100   -2.35710900    0.33003400
 H                 -5.39474200   -1.42482200   -1.60253200
 C                 -4.32183000   -1.25576300    2.10024200
 H                 -3.32160600    0.57016000    1.57379300
 C                 -5.11966200   -2.30337400    1.65953600
 H                 -6.13711900   -3.16837900   -0.02030500
 H                 -4.02213700   -1.20285300    3.13901300
 H                 -5.43827900   -3.07165800    2.35125200
50
ace-SPh-Si(t-Bu)Me cation for isodesmic equation 
 C                  2.06204000    0.84554000    0.14499300
 C                  1.23679700    1.93480900    0.16092400
 C                 -0.15554200    1.74597600    0.09477900
 C                 -0.76384800    0.48184500    0.01923700
 C                  0.10027400   -0.61916300   -0.02994200
 C                  1.47891400   -0.44314600    0.04087900
 H                  3.13799200    0.94723100    0.19484900
 C                 -0.85008200    2.95981700    0.07846000
 C                 -2.20630900    0.48574600   -0.04502900
 C                 -2.87636500    1.72331700   -0.08977500
 C                 -2.22869700    2.95660400   -0.02327700
 H                 -3.95828100    1.73256900   -0.14611000
 H                 -2.80268200    3.87299700   -0.04534200
 C                  0.13405500    4.09442800    0.16492300
 H                  0.03754800    4.75126400   -0.70127100
 H                 -0.06739800    4.70793400    1.04484100
 C                  1.52919400    3.41403100    0.22862000
 H                  2.16711800    3.72452600   -0.59921300
 H                  2.05834600    3.66458500    1.14851100
 C                 -2.53346000   -2.42442700    1.07865600
 H                 -1.62764600   -2.16856500    1.62622800
 H                 -3.27912800   -2.82314700    1.76961100
 H                 -2.29993600   -3.22393100    0.36859600
 Si                -3.22458400   -0.96129100    0.20448200
 H                 -0.28323600   -1.62339600   -0.16579700
 C                  4.10382500   -1.33216900   -0.08696200
 C                  4.86106700   -1.24153400    1.07597100
 C                  4.65952400   -0.99826200   -1.31811600
 C                  6.17583900   -0.80260200    1.00532900
 H                  4.42053700   -1.51482800    2.02609500
 C                  5.97210700   -0.55541700   -1.38035400
 H                  4.06442900   -1.08714800   -2.21802400
 C                  6.72908400   -0.45708000   -0.21976300
 H                  6.76809700   -0.73575500    1.90839300
 H                  6.40672500   -0.29570100   -2.33663900
 H                  7.75524700   -0.11762700   -0.27207200
 S                  2.43208200   -1.91823400   -0.00479900
 C                 -5.02999400   -1.05269700   -0.26334700
 C                 -5.85116600   -0.41731200    0.87758500
 H                 -5.66176300    0.65122600    0.98753800
 H                 -6.91281600   -0.54496000    0.64901100
 H                 -5.66804400   -0.89941600    1.84125400
 C                 -5.40997900   -2.53929600   -0.38196500
 H                 -5.26687800   -3.08299300    0.55236100
 H                 -6.46982200   -2.60483100   -0.63921600
 H                 -4.85091500   -3.04928500   -1.16926200
 C                 -5.33010100   -0.35446300   -1.59681900
 H                 -5.11725200    0.71294400   -1.57896800
 H                 -4.76912800   -0.79602700   -2.42231200
 H                 -6.39331500   -0.47512700   -1.81905700
48
ace-SePh-SiPhMe cation for isodesmic equation 
 C                 -2.09223800    3.15355500    0.26242300
 C                 -0.71166800    3.15156600    0.25493100
 C                 -0.02241300    1.93366800    0.21238600
 C                 -0.64171400    0.67464100    0.17639400
 C                 -2.08250000    0.68586500    0.21041200
 C                 -2.75178100    1.92234100    0.23844700
 H                 -2.66256000    4.07195900    0.29733000
 C                  1.37194900    2.11483000    0.18613400
 C                  0.21204300   -0.43431100    0.07671700
 H                 -3.83536400    1.93208000    0.27890700
 C                  1.58919900   -0.26435300    0.05731900
 C                  2.18677500    1.01865500    0.11823200
 H                 -0.19217100   -1.43570700   -0.02003500
 H                  3.26468800    1.11437200    0.09884200
 C                  0.28315400    4.28074300    0.27788300
 H                  0.15256900    4.88626300    1.17651000
 H                  0.12622300    4.94671300   -0.57219700
 C                  1.67586100    3.59284000    0.23319000
 H                  2.27521400    3.84052500    1.10972500
 H                  2.24999100    3.90089400   -0.64103700
 C                  4.39048000   -1.12538800   -0.20117800
 C                  4.88037500   -0.73740800   -1.44380500
 C                  5.17821300   -1.00469800    0.93780200
 C                  6.16091900   -0.21140500   -1.54045000
 H                  4.26444200   -0.84768700   -2.32701600
 C                  6.46067200   -0.48298100    0.83166800
 H                  4.79203500   -1.31881700    1.89869900
 C                  6.94955000   -0.08436600   -0.40454200
 H                  6.54470400    0.09210100   -2.50562300
 H                  7.07755700   -0.39294100    1.71616500
 H                  7.95004500    0.32002800   -0.48524900
 Se                 2.62624400   -1.86291200   -0.05764100
 Si                -3.08754600   -0.77007700    0.47048500
 C                 -4.82782400   -0.78855700   -0.03640000
 C                 -5.27823700    0.03646900   -1.08076400
 C                 -5.73125000   -1.67689700    0.56828300
 C                 -6.59607600   -0.02061200   -1.49656600
 H                 -4.59012900    0.70656800   -1.58215800
 C                 -7.05143100   -1.72036100    0.15655400
 H                 -5.40783300   -2.33236100    1.36779200
 C                 -7.48124500   -0.89288800   -0.87389500
 H                 -6.93468400    0.60912300   -2.30822800
 H                 -7.74500100   -2.40065200    0.63214000
 H                 -8.51282900   -0.93341400   -1.19939400
 C                 -2.41372200   -2.26739600    1.29266200
 H                 -2.11641900   -3.00165700    0.53776400
 H                 -1.54025300   -2.01960400    1.89535100
 H                 -3.16944500   -2.73901400    1.92170600
57
ace-TeMes-SiPhMe cation for isodesmic equation 
 C                 -0.34059300    0.25193300    0.11673700
 C                  1.02916200    0.26774400    0.32986400
 C                  1.78116100    1.42640900    0.07360800
 C                  1.05753100    2.55643800   -0.33853600
 C                 -0.33442400    2.55587900   -0.54504800
 C                 -1.03762400    1.40205500   -0.33380300
 C                  3.20122900    1.61716300    0.23089700
 C                  1.62204300    3.81929300   -0.55934900
 H                 -2.10935700    1.35524600   -0.48833500
 C                  2.97490100    4.00478900   -0.35923400
 C                  3.73687400    2.90327500    0.03951600
 H                  3.44845400    4.96637100   -0.50328100
 H                  4.80063600    3.06050600    0.18099000
 C                  0.53905400    4.77862500   -0.97466700
 H                  0.75866400    5.20320600   -1.95555400
 H                  0.48437300    5.61634400   -0.27763000
 C                 -0.76724100    3.93665000   -0.97815000
 H                 -1.51234200    4.34584300   -0.29576800
 H                 -1.22448100    3.90891700   -1.96755500
 Si                 4.41829200    0.33020700    0.47464400
 C                  6.03557600    0.73830000    1.24801200
 H                  6.10213600    1.78045900    1.55192100
 H                  6.16222500    0.11876500    2.14039700
 H                  6.85794200    0.49945300    0.57083200
 Te                -1.34905700   -1.56528600    0.47322800
 C                 -3.32104600   -0.82976900    0.23454700
 C                 -4.06139900   -1.19206300   -0.90078700
 C                 -3.87426200   -0.00468800    1.22481800
 C                 -5.35974100   -0.70870000   -1.02302000
 C                 -5.17449600    0.45950700    1.04707900
 C                 -5.93273500    0.11895600   -0.06516500
 H                 -5.94170400   -0.98987100   -1.89357400
 H                 -5.60989400    1.09605700    1.80900900
 C                 -3.51481000   -2.07965800   -1.98728100
 H                 -2.60366700   -1.66149200   -2.41756600
 H                 -3.26393100   -3.07065500   -1.60613100
 H                 -4.24812800   -2.20044200   -2.78211300
 C                 -3.12255700    0.40257600    2.46303500
 H                 -2.79276200   -0.46966000    3.02865500
 H                 -2.22898300    0.98067500    2.21603400
 H                 -3.75314700    1.01312800    3.10626600
 C                 -7.32900900    0.64351100   -0.24222200
 H                 -7.33012300    1.50707800   -0.91074700
 H                 -7.97887100   -0.11214100   -0.68247400
 H                 -7.75730800    0.95725600    0.70835600
 H                  1.51847600   -0.61867900    0.71905400
 C                  4.21918100   -1.38345900   -0.08150700
 C                  5.09242600   -2.36958000    0.40514400
 C                  3.27409800   -1.72955800   -1.06181800
 C                  5.00347100   -3.67159900   -0.05531000
 H                  5.84207600   -2.12296300    1.14770700
 C                  3.20046800   -3.02863300   -1.52907600
 H                  2.60174700   -0.97954300   -1.46098800
 C                  4.05843500   -3.99818900   -1.02008100
 H                  5.67043700   -4.42997200    0.33147900
 H                  2.47555600   -3.28934200   -2.28821800
 H                  3.99281700   -5.01581200   -1.38282100
49
ace-OPh-SiPhMeH silane for isodesmic equation 
 C                 -1.94386500    1.24662400   -1.06811600
 C                 -1.24986400    2.40759000   -0.88840700
 C                  0.01828400    2.35908900   -0.27856300
 C                  0.63008300    1.17747300    0.16186900
 C                 -0.10851200   -0.01762400   -0.03780400
 C                 -1.34386000    0.03916900   -0.62788200
 H                 -2.92358100    1.20663900   -1.52862200
 C                  0.60074300    3.63343300   -0.16395100
 C                  1.91840100    1.29645200    0.77147200
 C                  2.47132000    2.56001300    0.87045000
 C                  1.83586000    3.74041600    0.41073800
 H                  3.44972200    2.66364200    1.32775900
 H                  2.33233500    4.69643700    0.52335800
 C                 -0.34309200    4.66124500   -0.74674000
 H                 -0.62457300    5.40279900    0.00241700
 H                  0.12837700    5.20341400   -1.56756700
 C                 -1.57595600    3.84362400   -1.23339000
 H                 -2.49275500    4.16621200   -0.73801200
 H                 -1.73727700    3.96121300   -2.30581900
 C                  1.95566900   -0.93053300    2.92848300
 H                  0.99429100   -1.35397600    2.63275000
 H                  2.54988400   -1.72363200    3.38554000
 H                  1.77196800   -0.17062600    3.68933700
 Si                 2.84693600   -0.17214400    1.46705900
 H                  4.15949000    0.35115000    1.91949900
 H                  0.28216700   -0.98531600    0.25162000
 C                 -3.22337500   -1.33472500   -0.23472900
 C                 -4.04577300   -2.31916100   -0.76961800
 C                 -3.61306600   -0.62675600    0.89552100
 C                 -5.26376600   -2.59161200   -0.16961700
 H                 -3.71225900   -2.85627500   -1.64759800
 C                 -4.83942500   -0.90887300    1.48249800
 H                 -2.96292400    0.12976300    1.31341400
 C                 -5.66967100   -1.88689600    0.95743300
 H                 -5.90246900   -3.35875200   -0.58835500
 H                 -5.14078900   -0.35712000    2.36383600
 H                 -6.62321600   -2.10022400    1.42125600
 O                 -2.01387400   -1.14485000   -0.85161800
 C                  3.09568800   -1.46556700    0.13132800
 C                  3.18865000   -2.82362400    0.44354700
 C                  3.20239900   -1.09339400   -1.21112800
 C                  3.38859300   -3.77714200   -0.54596300
 H                  3.10021800   -3.15037000    1.47396800
 C                  3.40183600   -2.04103300   -2.20500200
 H                  3.11784700   -0.04680000   -1.48540800
 C                  3.49683600   -3.38578900   -1.87255300
 H                  3.45594100   -4.82513600   -0.28222800
 H                  3.47789100   -1.73127300   -3.23967500
 H                  3.64877700   -4.12737300   -2.64660300
51
ace-OPh-Si(t-Bu)MeH silane for isodesmic equation
 C                 -1.84134600    1.32015600   -0.78516800
 C                 -0.96683300    2.33435600   -0.52769900
 C                  0.32319900    2.02762000   -0.05176500
 C                  0.78248000    0.72214400    0.17828800
 C                 -0.14915400   -0.31498500   -0.08754400
 C                 -1.40203700   -0.00829700   -0.54983200
 H                 -2.84423500    1.48553000   -1.15938900
 C                  1.09807700    3.18074100    0.15395000
 C                  2.12088900    0.57377700    0.65849100
 C                  2.86065500    1.72679600    0.85799700
 C                  2.37793400    3.03511000    0.61153800
 H                  3.87554200    1.63200600    1.23062200
 H                  3.02164700    3.88738400    0.79174100
 C                  0.27905900    4.39935400   -0.20738500
 H                  0.17291000    5.06799100    0.64808500
 H                  0.76231100    4.97316100   -0.99941100
 C                 -1.09686400    3.83468000   -0.66755800
 H                 -1.91373100    4.21503600   -0.05279400
 H                 -1.32034900    4.11219100   -1.69856100
 C                  1.87139600   -2.29773300    1.90886300
 H                  1.26335600   -2.90077900    1.23236000
 H                  2.49383500   -2.98237900    2.48761000
 H                  1.19926900   -1.78774900    2.60067400
 Si                 2.96337600   -1.07023800    0.99981400
 H                  4.12891600   -0.74001700    1.86201400
 H                  0.10250500   -1.35668800    0.05780200
 C                 -3.49965500   -1.08154500   -0.31395500
 C                 -4.46056800   -1.81180200   -1.00166400
 C                 -3.80893200   -0.46457400    0.89164200
 C                 -5.73928100   -1.91977400   -0.47990000
 H                 -4.18570100   -2.28509000   -1.93485300
 C                 -5.09644400   -0.57701700    1.39874800
 H                 -3.05005900    0.09111700    1.42597500
 C                 -6.06573100   -1.30029500    0.71995200
 H                 -6.48680300   -2.48895000   -1.01742600
 H                 -5.33705200   -0.09673400    2.33855700
 H                 -7.06590900   -1.38434200    1.12306600
 O                 -2.24284100   -1.05397500   -0.86166100
 C                  3.64756900   -1.82712200   -0.59674600
 C                  2.52360600   -2.08272500   -1.60422000
 H                  2.00848900   -1.15865700   -1.87741600
 H                  2.93431600   -2.51969200   -2.52081500
 H                  1.77882600   -2.78244600   -1.21570700
 C                  4.34123500   -3.15030300   -0.25877600
 H                  4.78362400   -3.58475300   -1.16162200
 H                  5.14488300   -3.01101100    0.46911900
 H                  3.63845600   -3.88113300    0.14876100
 C                  4.66328100   -0.85882200   -1.20867500
 H                  4.19957800    0.09651700   -1.46567400
 H                  5.49056000   -0.65943600   -0.52279900
 H                  5.08505000   -1.28437900   -2.12552300
49
ace-SPh-SiPhMeH silane for isodesmic equation 
 C                  1.63136000    1.91995000    0.55691000
 C                  0.72548500    2.77221800   -0.00095900
 C                 -0.63153500    2.39542600   -0.04525700
 C                 -1.12039600    1.17930300    0.44607600
 C                 -0.15496600    0.30247800    1.00823700
 C                  1.16850500    0.67174200    1.06275200
 H                  2.68573900    2.15845700    0.62696000
 C                 -1.43822400    3.37922300   -0.64189700
 C                 -2.52244100    0.93263000    0.31592800
 C                 -3.29585800    1.91252300   -0.27724200
 C                 -2.77927200    3.14199300   -0.75935600
 H                 -4.36179400    1.74380100   -0.38692900
 H                 -3.44941300    3.86397900   -1.20999000
 C                 -0.57068700    4.55188100   -1.04097700
 H                 -0.63807100    4.74308700   -2.11284200
 H                 -0.89228700    5.46389400   -0.53591700
 C                  0.87321800    4.14483100   -0.62060900
 H                  1.54652700    4.11539600   -1.47822500
 H                  1.29757200    4.85297600    0.09208900
 C                 -5.13328100   -0.66154400    0.56766600
 H                 -5.34184700   -0.55580600   -0.49845000
 H                 -5.57150800   -1.60377200    0.90052500
 H                 -5.62916200    0.15066300    1.10161400
 Si                -3.29077200   -0.67700000    0.88601500
 H                 -3.04240300   -0.88153900    2.33448900
 H                 -0.44764900   -0.66997400    1.38592400
 C                  3.55225100   -0.62128700    0.60651400
 C                  4.87796700   -0.76478700    1.00469800
 C                  3.22575800   -0.69993000   -0.74523200
 C                  5.86764300   -0.99142700    0.05839800
 H                  5.13097300   -0.69119800    2.05508500
 C                  4.22264200   -0.90651700   -1.68562300
 H                  2.19266900   -0.60213800   -1.05506000
 C                  5.54549600   -1.05696700   -1.28931700
 H                  6.89564700   -1.10338700    0.37847100
 H                  3.96163500   -0.96088600   -2.73498900
 H                  6.31934300   -1.22224300   -2.02737100
 S                  2.31766800   -0.41873300    1.86144800
 C                 -2.47508900   -2.10181600   -0.02032100
 C                 -2.39316300   -3.36839900    0.56246400
 C                 -1.94530100   -1.93268600   -1.30199600
 C                 -1.80855400   -4.43248800   -0.11068500
 H                 -2.78316800   -3.52669000    1.56281200
 C                 -1.35951700   -2.99243800   -1.98052400
 H                 -1.98062000   -0.95511500   -1.77252800
 C                 -1.29129100   -4.24451200   -1.38496200
 H                 -1.74921100   -5.40558700    0.36038800
 H                 -0.95099700   -2.84180700   -2.97201600
 H                 -0.82835000   -5.07077800   -1.90954000
45
naph-SPh-SiPhMeH silane for isodesmic equation 
 C                 -1.73049300   -0.94123100   -0.33262300
 C                 -1.78752500    0.29887900    0.24814300
 C                 -0.62128700    1.12378500    0.29406700
 C                  0.59205500    0.63954900   -0.27004100
 C                  0.60155100   -0.64385900   -0.86973500
 H                 -2.60800400   -1.57317300   -0.35465500
 C                 -0.63060200    2.41107200    0.88578300
 C                  1.77134000    1.45037700   -0.22851100
 C                  1.70233300    2.68524500    0.37102000
 C                  0.50192600    3.17064000    0.92819600
 H                  2.58166100    3.31756300    0.41359100
 H                  0.47878800    4.15303700    1.38203700
 C                  4.65840800    2.27832900   -0.87560700
 H                  4.86602200    2.52997000    0.16574600
 H                  5.59555100    1.94990000   -1.32860800
 H                  4.32924300    3.17923500   -1.39549300
 Si                 3.39518900    0.90477100   -0.99597000
 H                  3.18349100    0.57543300   -2.42730800
 H                  1.51776200   -1.02763800   -1.30092900
 C                  4.06788700   -0.63267500   -0.15918500
 C                  5.15916000   -1.29163200   -0.73232200
 C                  3.55095900   -1.13519500    1.03621500
 C                  5.72121700   -2.40899900   -0.13317500
 H                  5.57695500   -0.93006700   -1.66713300
 C                  4.10770900   -2.25548900    1.64048500
 H                  2.69880600   -0.64979000    1.50041500
 C                  5.19414800   -2.89209100    1.05750800
 H                  6.56611300   -2.90492600   -0.59411500
 H                  3.69248000   -2.63216300    2.56684400
 H                  5.62834800   -3.76520600    1.52791600
 H                 -1.55072600    2.80037900    1.30100200
 C                 -0.52986500   -1.40738500   -0.89927600
 H                 -0.50998800   -2.38981600   -1.35328500
 S                 -3.26320500    0.92317400    1.01488400
 C                 -4.54182100   -0.05232900    0.27231400
 C                 -5.35105000   -0.83730700    1.08479200
 C                 -4.79111300    0.01722800   -1.09704400
 C                 -6.41117100   -1.54576900    0.53164300
 H                 -5.14640100   -0.89108800    2.14616700
 C                 -5.83582700   -0.70676800   -1.64585500
 H                 -4.16016200    0.63658600   -1.72228700
 C                 -6.65174400   -1.48567100   -0.83177700
 H                 -7.04161600   -2.15166200    1.16959600
 H                 -6.02349600   -0.65412900   -2.71051200
 H                 -7.47336400   -2.04225400   -1.26363000
51
ace-SPh-Si(t-Bu)MeH silane for isodesmic equation 
 C                 -1.66528100    1.21697500   -0.88055400
 C                 -0.84503000    2.26934900   -0.60341200
 C                  0.44559300    2.02129900   -0.09241600
 C                  0.95122300    0.74041700    0.16673300
 C                  0.06523400   -0.33578800   -0.10755500
 C                 -1.18846800   -0.09884300   -0.61934500
 H                 -2.65947000    1.34809500   -1.29026900
 C                  1.16808000    3.20655200    0.11880600
 C                  2.27993400    0.64704900    0.68474100
 C                  2.96858000    1.83054700    0.88971100
 C                  2.43942200    3.11516200    0.61332600
 H                  3.97672700    1.78141000    1.28833600
 H                  3.04365100    3.99464100    0.80033400
 C                  0.31302600    4.38684100   -0.28356500
 H                  0.16837500    5.07228700    0.55254700
 H                  0.79033500    4.95749200   -1.08162900
 C                 -1.03402700    3.76295900   -0.75489200
 H                 -1.87101700    4.11189500   -0.14858500
 H                 -1.25973500    4.02662100   -1.78883700
 C                  2.11607200   -2.20789200    1.98677300
 H                  1.52368600   -2.83490800    1.31818200
 H                  2.75633100   -2.86861100    2.57386900
 H                  1.43058300   -1.70783000    2.67271200
 Si                 3.17474700   -0.96313800    1.06249700
 H                  4.32112400   -0.57706900    1.92710200
 H                  0.36636800   -1.35682800    0.08577000
 C                 -3.71586300   -1.14765800   -0.22842700
 C                 -4.88531500   -1.64957300   -0.79384900
 C                 -3.77633200   -0.45147900    0.97595600
 C                 -6.10206900   -1.46317200   -0.15427800
 H                 -4.83834300   -2.17953300   -1.73712500
 C                 -4.99923400   -0.25253000    1.59830000
 H                 -2.86780600   -0.06790300    1.42241200
 C                 -6.16529100   -0.75969900    1.04008200
 H                 -7.00541300   -1.85952600   -0.60003300
 H                 -5.03787600    0.29484400    2.53153100
 H                 -7.11679000   -0.60614000    1.53182900
 S                 -2.18773500   -1.49593000   -1.05425900
 C                  3.89562100   -1.72794000   -0.51429000
 C                  2.79025900   -2.04197400   -1.52575200
 H                  2.24971800   -1.14073700   -1.82505500
 H                  3.22357400   -2.48583600   -2.42842400
 H                  2.06352600   -2.75608900   -1.12905000
 C                  4.63009800   -3.01991700   -0.14317200
 H                  5.09301200   -3.45838500   -1.03365400
 H                  5.42340400   -2.83834300    0.58673300
 H                  3.94918900   -3.76507300    0.27524200
 C                  4.88361900   -0.73931900   -1.13888400
 H                  4.39134600    0.19604600   -1.41529600
 H                  5.70114900   -0.50188600   -0.45356900
 H                  5.32255200   -1.16802700   -2.04612800
49
ace-SePh-SiPhMeH silane for isodesmic equation opt calc no. 20818651
 C                 -2.23921600    3.75463900   -0.01451000
 C                 -0.96652200    3.59379700   -0.48668100
 C                 -0.36362700    2.32969500   -0.37441200
 C                 -0.98869300    1.21468300    0.19624000
 C                 -2.31937700    1.38726000    0.68986800
 C                 -2.89318000    2.63899900    0.56714300
 H                 -2.75487900    4.70522800   -0.07637100
 C                  0.93893800    2.31041600   -0.91008300
 C                 -0.22029400    0.02048800    0.22934400
 H                 -3.90341600    2.79025400    0.93208700
 C                  1.04601700   -0.00258700   -0.30561900
 C                  1.64769000    1.14508900   -0.89145900
 H                 -0.62718500   -0.87871600    0.67704300
 H                  2.64548200    1.07084000   -1.30649400
 C                  0.00183000    4.54413600   -1.15383500
 H                  0.23024300    5.38945200   -0.50304600
 H                 -0.42225900    4.95629600   -2.07051600
 C                  1.27012500    3.68724700   -1.44363700
 H                  2.15269900    4.09690600   -0.95082900
 H                  1.49208700    3.64935800   -2.51087400
 C                  3.70602800   -1.08377400    0.25213900
 C                  4.83589000   -1.67868600   -0.29842100
 C                  3.84516600   -0.11723500    1.24378700
 C                  6.09933200   -1.31447300    0.14780000
 H                  4.72765600   -2.41927300   -1.08103700
 C                  5.11084100    0.25683900    1.66927300
 H                  2.96566100    0.34076800    1.67896200
 C                  6.24085700   -0.34282100    1.12762600
 H                  6.97428100   -1.78363600   -0.28366900
 H                  5.21413100    1.01324300    2.43700100
 H                  7.22610300   -0.05192100    1.46749800
 Se                 1.98106100   -1.67753800   -0.34161300
 Si                -3.28012600   -0.02491600    1.45671200
 H                 -2.55606300   -0.55032200    2.64075700
 C                 -3.43623700   -1.43310700    0.22802700
 C                 -3.80602100   -2.70704200    0.66766900
 C                 -3.22049300   -1.24745700   -1.13899100
 C                 -3.96266100   -3.75809100   -0.22436300
 H                 -3.96879500   -2.88605200    1.72599400
 C                 -3.37338700   -2.29558500   -2.03697300
 H                 -2.91824200   -0.27269900   -1.50735200
 C                 -3.74631600   -3.55186800   -1.58053300
 H                 -4.24863100   -4.73793000    0.13663300
 H                 -3.19742500   -2.13250400   -3.09278400
 H                 -3.86328500   -4.37018200   -2.27962800
 C                 -4.97564400    0.55826300    1.98916100
 H                 -5.52661000   -0.27217000    2.43386200
 H                 -4.91309000    1.35758500    2.72929800
 H                 -5.54905800    0.91763100    1.13297500
58
ace-TeMes-SiPhMeH silane for isodesmic equation opt calc no. 449705 
 C                 -0.33981800    0.13248500   -0.17320700
 C                  0.95645500    0.17176300    0.28711300
 C                  1.74076000    1.34403300    0.12733700
 C                  1.10469400    2.42774600   -0.49008900
 C                 -0.22530600    2.39617300   -0.94910300
 C                 -0.95310500    1.24957300   -0.80298800
 C                  3.09845900    1.52655500    0.53862600
 C                  1.72161000    3.66871700   -0.72449100
 H                 -1.97799400    1.17708700   -1.14907500
 C                  3.01950600    3.83832300   -0.33161200
 C                  3.68541400    2.75391900    0.29542600
 H                  3.54559200    4.77207300   -0.48818900
 H                  4.71572800    2.91108100    0.59648800
 C                  0.73264200    4.58772900   -1.40563500
 H                  1.11071200    4.92340700   -2.37228700
 H                  0.55540800    5.48287900   -0.80754800
 C                 -0.56448200    3.73862200   -1.56002700
 H                 -1.40937900    4.20064100   -1.04772900
 H                 -0.84991900    3.63002100   -2.60722200
 Si                 4.06985400    0.15279900    1.35834300
 C                  5.80731600    0.72558500    1.74484800
 H                  5.80844700    1.58004200    2.42347400
 H                  6.36286500   -0.08473600    2.21985900
 H                  6.33867300    1.00397000    0.83313400
 Te                -1.41825000   -1.67823500    0.00750300
 C                 -3.33004900   -0.78173400    0.24938000
 C                 -4.34781800   -1.06715500   -0.67236200
 C                 -3.57085400    0.08239900    1.32824600
 C                 -5.59099300   -0.46416600   -0.50542900
 C                 -4.82861000    0.66899800    1.44423800
 C                 -5.84900200    0.41244000    0.53976500
 H                 -6.37988300   -0.68720600   -1.21591100
 H                 -5.01607300    1.33818300    2.27731500
 C                 -4.15219900   -2.00485900   -1.83418500
 H                 -3.32218200   -1.68307700   -2.46484800
 H                 -3.91840400   -3.01647800   -1.49712600
 H                 -5.05556200   -2.05176700   -2.44048900
 C                 -2.53015000    0.39942500    2.36599700
 H                 -2.07819400   -0.51284000    2.75822500
 H                 -1.72040200    0.99936400    1.94563300
 H                 -2.97379900    0.95470300    3.19093800
 C                 -7.18978500    1.07858000    0.67521500
 H                 -7.21776700    2.00681800    0.09989400
 H                 -7.98786100    0.43630900    0.30333700
 H                 -7.40321800    1.32710600    1.71454100
 H                  1.38248700   -0.69569500    0.77953400
 H                  3.40416600   -0.26395900    2.61768400
 C                  4.10697900   -1.34995100    0.23599500
 C                  4.31576300   -2.62478400    0.76815200
 C                  3.94536600   -1.23396100   -1.14628700
 C                  4.36887000   -3.74524900   -0.04933600
 H                  4.43070300   -2.74882000    1.84048800
 C                  3.99667200   -2.35069500   -1.96976400
 H                  3.76476600   -0.25827700   -1.58589000
 C                  4.20928800   -3.60809900   -1.42154500
 H                  4.52773700   -4.72500100    0.38359200
 H                  3.86492700   -2.24058000   -3.03889600
 H                  4.24372200   -4.48071300   -2.06155600
46
Naph-SePhSiMe(t-Bu) cation trans 14c
               C                  1.206449   -1.295896    0.041027
                C                  1.935436   -2.497425    0.225682
                C                  1.373756   -0.209064    0.944584
                C                  0.306401   -1.241794   -1.055638
                C                  2.809398   -2.594522    1.335431
                C                  1.761522   -3.562635   -0.691440
                C                  2.946376   -1.555567    2.211829
                C                  0.898964   -3.456169   -1.746248
                C                  2.228948   -0.356906    2.011373
                C                  0.148928   -2.276449   -1.934150
                H                  3.364251   -3.513451    1.480412
                H                  2.327901   -4.473612   -0.540226
                H                  3.610714   -1.642511    3.061091
                H                  0.777211   -4.275219   -2.441586
                H                  2.369510    0.452834    2.719319
                H                 -0.547336   -2.204168   -2.759692
                C                 -0.665290    2.061441    1.777329
                H                 -0.101841    2.497065    2.606731
                H                 -1.305278    1.273399    2.174644
                H                 -1.292790    2.845610    1.351749
              Si                 0.522868    1.391565    0.526108
                C                 -2.317159   -0.140513   -0.165163
                C                 -3.439456    0.661239   -0.311999
                C                 -2.282721   -1.204452    0.722129
                C                 -4.558662    0.388533    0.463068
                H                 -3.453234    1.479869   -1.021298
                C                 -3.413424   -1.466579    1.483970
                H                 -1.401597   -1.825450    0.820312
                C                 -4.544919   -0.672277    1.357921
                H                 -5.443508    1.001953    0.357315
                H                 -3.406403   -2.298025    2.176109
                H                 -5.421978   -0.886282    1.953965
              Se                -0.773452    0.339743   -1.231567
                C                  1.617410    2.638501   -0.340124
                C                  2.618490    3.150486    0.710054
                H                  3.250525    2.347139    1.095887
                H                  3.277714    3.888935    0.245842
                H                  2.122288    3.641286    1.550831
                C                  2.381422    1.969346   -1.487312
                H                  2.970367    1.115804   -1.144301
                H                  1.713996    1.629012   -2.283988
                H                  3.070849    2.690582   -1.934081
                C                  0.780990    3.806906   -0.871465
                H                  0.251409    4.329412   -0.072534
                H                  1.438197    4.532862   -1.357609
                H                  0.049109    3.482584   -1.616268
46
Naph-SePhSiMe(tBu) cation cis 14c  
 C                  1.97177200   -0.05027400    0.03588700
 C                  3.24315100   -0.36981100    0.57500900
 C                  1.32525300    1.16547400    0.39547000
 C                  1.38678400   -0.98849200   -0.85498600
 C                  3.83069000    0.52578700    1.50131800
 C                  3.88239000   -1.57047300    0.18213500
 C                  3.18962100    1.67570400    1.86446200
 C                  3.29271200   -2.43060300   -0.70148200
 C                  1.93782200    2.00037300    1.29995800
 C                  2.01611100   -2.14322700   -1.22784200
 H                  4.79941600    0.27969700    1.91901300
 H                  4.85687900   -1.79759700    0.59726000
 H                  3.64324600    2.35192800    2.57655500
 H                  3.79302600   -3.34238900   -0.99764400
 H                  1.47317800    2.93659500    1.58717500
 H                  1.54410400   -2.83940200   -1.90923400
 Si                -0.20754200    1.61745200   -0.56025200
 C                 -1.43021900   -1.52925000   -0.09379000
 C                 -2.76738700   -1.76127400   -0.38292300
 C                 -0.86587000   -1.89294700    1.11810700
 C                 -3.56666100   -2.35234400    0.58572000
 H                 -3.18518000   -1.49493900   -1.34636200
 C                 -1.67675100   -2.49401200    2.07095600
 H                  0.18047300   -1.71240700    1.32696900
 C                 -3.02277100   -2.71445600    1.81021800
 H                 -4.61134500   -2.53860400    0.37537100
 H                 -1.25221000   -2.78699600    3.02202100
 H                 -3.64791400   -3.17963200    2.56067100
 Se                -0.40197100   -0.63172500   -1.46703000
 C                  0.19733000    2.60597000   -2.07899900
 H                 -0.67683700    2.77573900   -2.70841100
 H                  0.59300400    3.57754700   -1.77292500
 H                  0.96859500    2.11176600   -2.67174600
 C                 -1.74387300    2.18963600    0.35037800
 C                 -1.49961700    3.68764000    0.62611400
 H                 -1.35670000    4.26342600   -0.29023300
 H                 -2.37620700    4.09523000    1.13661400
 H                 -0.64086200    3.85594500    1.28029500
 C                 -2.97817300    2.04393300   -0.54702900
 H                 -3.21557900    0.99583800   -0.74064300
 H                 -3.84256500    2.48604000   -0.04399600
 H                 -2.86071300    2.55660000   -1.50401800
 C                 -1.97021200    1.46419700    1.68021600
 H                 -1.07650800    1.46567300    2.30796300
 H                 -2.76539300    1.97472400    2.23023500
 H                 -2.28392000    0.43021500    1.53422400
 46
 Naph-SePhSiMe(tBu) cation TS (cis/trans) 14c
  C                  1.42402000    1.44483300    0.03254300
  C                  2.14351800    2.64458400   -0.18326000
  C                  2.11261400    0.24785600    0.39233500
  C                  0.01492200    1.50231800   -0.10299100
  C                  3.55000800    2.62770100   -0.02859900
  C                  1.44036700    3.82412000   -0.53541600
  C                  4.20330900    1.48359800    0.33333400
  C                  0.08088900    3.82080800   -0.65974100
  C                  3.48131200    0.29143200    0.54635000
  C                 -0.65818500    2.63692900   -0.43595300
  H                  4.10108100    3.54514300   -0.19593700
  H                  2.00305300    4.73409200   -0.70183900
  H                  5.27756700    1.48396600    0.45904700
  H                 -0.44673200    4.72640000   -0.92648400
  H                  4.03450900   -0.59556600    0.83858800
  H                 -1.73738300    2.63991100   -0.52624100
  Si                 1.25453300   -1.39085600    0.61659000
  C                 -2.72080900   -0.06021500    0.13610900
  C                 -3.43657000    0.29138000    1.27289300
  C                 -3.33246700   -0.31101200   -1.08498600
  C                 -4.81570100    0.40108500    1.17113500
  H                 -2.93153100    0.47678400    2.21060000
  C                 -4.71263900   -0.19601900   -1.16415000
  H                 -2.74634900   -0.58393900   -1.95188400
  C                 -5.44862800    0.15781900   -0.04083200
  H                 -5.39380100    0.67536600    2.04334600
  H                 -5.21006200   -0.38405500   -2.10611800
  H                 -6.52508200    0.24361700   -0.11022500
  Se                -0.81548200   -0.17686800    0.24400400
  C                  1.28613500   -2.07811500    2.32942200
  H                  0.68331100   -2.98155400    2.42151200
  H                  2.32131000   -2.33568100    2.57348700
  H                  0.94493800   -1.33753000    3.05141400
  C                  1.39636200   -2.63458900   -0.77128100
  C                  2.72638200   -3.37186100   -0.51996400
  H                  2.86918900   -4.11942600   -1.30447700
  H                  3.58575000   -2.69737500   -0.55853100
  H                  2.73477900   -3.89740100    0.43741500
  C                  0.23403300   -3.63070800   -0.71487700
  H                 -0.72547000   -3.14120600   -0.90119900
  H                  0.37082100   -4.38952700   -1.48963100
  H                  0.17676400   -4.15068700    0.24366600
  C                  1.43691800   -1.94128400   -2.13390100
  H                  0.50656900   -1.40915700   -2.34304100
  H                  2.26096900   -1.22884400   -2.20436200
  H                  1.57399600   -2.69177900   -2.91650700
44
Naph-SePhSiMe(Ph) cation cis 14b
 C                 -2.22161200   -0.37222100    0.16266300
 C                 -3.42481300   -0.39471000    0.91076400
 C                 -1.29239100   -1.44311000    0.27263700
 C                 -1.99231800    0.75166500   -0.67407500
 C                 -3.65892000   -1.48419600    1.78356800
 C                 -4.34969200    0.66853100    0.76978800
 C                 -2.74739900   -2.49527300    1.90380800
 C                 -4.10037200    1.71728700   -0.07054300
 C                 -1.56202900   -2.47687000    1.13876900
 C                 -2.89637600    1.76856900   -0.80467400
 H                 -4.57577400   -1.49998900    2.36003000
 H                 -5.26821200    0.63582600    1.34297900
 H                 -2.93364000   -3.31949200    2.57902900
 H                 -4.81768700    2.51959300   -0.17521300
 H                 -0.86363500   -3.30039700    1.24249700
 H                 -2.69366200    2.61180200   -1.45239600
 Si                 0.17256100   -1.44369300   -0.86849000
 C                  0.79919000    1.71063300   -0.25214900
 C                  2.12649900    1.91091400   -0.60373300
 C                  0.30738900    2.05090000    0.99532400
 C                  2.98663100    2.46279700    0.33297700
 H                  2.49326900    1.63623200   -1.58540200
 C                  1.18218100    2.61057800    1.91949800
 H                 -0.73129900    1.88907900    1.25331300
 C                  2.51537200    2.80999900    1.59270100
 H                  4.02499700    2.62281900    0.07509400
 H                  0.81365000    2.89009700    2.89761000
 H                  3.18981100    3.24363500    2.31908500
 Se                -0.30546900    0.84235600   -1.58690200
 C                  1.83059000   -1.41915600   -0.08247300
 C                  1.97256800   -1.04188700    1.25780800
 C                  2.97660900   -1.70291700   -0.83307600
 C                  3.23070100   -0.94758900    1.83037900
 H                  1.09552600   -0.81809400    1.85508200
 C                  4.23510800   -1.60680700   -0.25903500
 H                  2.89247700   -2.00607400   -1.87076600
 C                  4.36041800   -1.22654900    1.07089600
 H                  3.33194800   -0.65812100    2.86815700
 H                  5.11618100   -1.83421600   -0.84448700
 H                  5.34287500   -1.15316000    1.51947100
 C                  0.00060600   -2.47871900   -2.39082300
 H                  0.77076400   -2.25272100   -3.12885300
 H                  0.09236000   -3.53256000   -2.11690800
 H                 -0.97748100   -2.33388500   -2.85080400
     44           
             Naph-SePhSiMe(ph) cation TS (cis/trans)14b   
                C                  0.45045200    2.11222900   -0.02543600
		 C                  0.62500600    3.46244300   -0.41134700
		 C                  1.55070900    1.36484100    0.48790600
		 C                 -0.83997600    1.55077500   -0.18847600
		 C                  1.90742100    4.04484200   -0.27357400
		 C                 -0.47935400    4.18724900   -0.92585100
		 C                  2.96088000    3.32134100    0.21089700
		 C                 -1.70375600    3.59841700   -1.05876400
		 C                  2.78236300    1.97503600    0.58790900
		 C                 -1.89681000    2.24840600   -0.68698500
		 H                  2.04172400    5.07942900   -0.56541400
		 H                 -0.33285400    5.22044600   -1.21451300
		 H                  3.93815500    3.77481800    0.30724100
		 H                 -2.54048300    4.15895600   -1.45320300
		 H                  3.64273000    1.42567900    0.95782900
		 H                 -2.86863700    1.78401500   -0.80103400
		 Si                 1.43758400   -0.40291200    1.05439500
		 C                 -2.67017500   -0.98216000    0.08212200
		 C                 -3.62163700   -0.80340000    1.07784800
		 C                 -2.95164300   -1.63319500   -1.11124400
		 C                 -4.90244900   -1.28838600    0.85759000
		 H                 -3.37023200   -0.29529100    1.99842200
		 C                 -4.23775700   -2.11478600   -1.30889900
		 H                 -2.18819800   -1.75905100   -1.86624400
		 C                 -5.20679500   -1.94210000   -0.32921400
		 H                 -5.66033000   -1.15631600    1.61806400
		 H                 -4.47930600   -2.62571400   -2.23121400
		 H                 -6.20687200   -2.32211300   -0.49111700
		 Se                -0.91437300   -0.27251600    0.35533600
		 C                  2.33405900   -1.62694000    0.03507700
		 C                  2.60927700   -1.35233000   -1.31014100
		 C                  2.76952000   -2.83542400    0.58994200
		 C                  3.30259000   -2.26824600   -2.08230200
		 H                  2.28293200   -0.41583600   -1.74984000
		 C                  3.46504500   -3.75016200   -0.18519700
		 H                  2.57162200   -3.06514900    1.63076000
		 C                  3.72838400   -3.46574500   -1.51868000
		 H                  3.51642200   -2.05120700   -3.12047500
		 H                  3.80358800   -4.68191500    0.24810700
		 H                  4.27275200   -4.18017000   -2.12271500
		 C                  1.40716900   -0.73388900    2.86808900
		 H                  1.00353300   -1.72263200    3.08884100
		 H                  2.43017600   -0.69176600    3.25220500
		 H                  0.81066000    0.01723800    3.38369900
44
Naph-SePhSiMe(Ph) cation trans 14b
 C                  0.30093300    1.85990500    0.06220800
 C                  0.58356500    3.24496000    0.17350500
 C                 -0.47865100    1.20807800    1.05697600
 C                  0.82295300    1.17515800   -1.06636800
 C                  0.08962000    3.94822200    1.29811600
 C                  1.34718600    3.88056600   -0.83566000
 C                 -0.65008400    3.31106500    2.25427100
 C                  1.81541800    3.18356400   -1.91388400
 C                 -0.94115500    1.93666900    2.12764200
 C                  1.55175500    1.80308100   -2.03676000
 H                  0.30790100    5.00557000    1.38617800
 H                  1.55316800    4.93964100   -0.73905600
 H                 -1.02268900    3.85793300    3.10999200
 H                  2.39184200    3.68143800   -2.68147400
 H                 -1.54813800    1.46380500    2.89225500
 H                  1.93115000    1.25489100   -2.88961900
 C                 -0.29717600   -1.83109900    1.99118800
 H                 -0.90875400   -1.79697500    2.89625100
 H                  0.73896400   -1.63014600    2.26267700
 H                 -0.36058600   -2.84068100    1.58225800
 Si                -0.93060700   -0.57441500    0.79242800
 C                  2.09501800   -1.40500200   -0.30360900
 C                  2.36664400   -2.75130900   -0.49843200
 C                  2.88942100   -0.60333000    0.50141400
 C                  3.46568300   -3.30924800    0.14073000
 H                  1.74393500   -3.35917900   -1.14349700
 C                  3.98806300   -1.17621200    1.12752800
 H                  2.66728100    0.44724400    0.63945200
 C                  4.27318700   -2.52399800    0.95153200
 H                  3.69273900   -4.35668300   -0.00619600
 H                  4.62191200   -0.56320500    1.75455000
 H                  5.13191800   -2.96214400    1.44228300
 Se                 0.50736800   -0.71748300   -1.17247600
 C                 -2.65237200   -0.83226600    0.20311900
 C                 -3.28870300   -2.06772800    0.36277900
 C                 -3.33825200    0.20773000   -0.43472300
 C                 -4.57903400   -2.25906100   -0.10626500
 H                 -2.78128900   -2.88575800    0.86158700
 C                 -4.62657200    0.01384900   -0.90643800
 H                 -2.86669400    1.17745900   -0.55580100
 C                 -5.24501700   -1.21930500   -0.74228200
 H                 -5.06615700   -3.21611700    0.02561400
 H                 -5.15092200    0.82272900   -1.39784100
 H                 -6.25218400   -1.36933300   -1.10896600
44
Naph-SePhSiMe(Ph) cation isodes 
               C              1.992129   -1.191846   -0.271381
               C              1.769078    0.119077    0.071047
               C              0.426434    0.585462    0.222153
               C             -0.654013   -0.320883    0.030758
               C             -0.377857   -1.648839   -0.350374
               C              0.917411   -2.068305   -0.490419
               H              3.001572   -1.561586   -0.389154
               C              0.128650    1.931748    0.540085
               C             -1.994473    0.161560    0.202200
               C             -2.225923    1.500802    0.497511
               C             -1.157796    2.387703    0.666833
               H             -3.236576    1.869573    0.632818
               H             -1.349617    3.424202    0.907050
               C             -3.307445   -2.579424    1.129709
               H             -4.085087   -2.714290    1.883944
               H             -3.461349   -3.345600    0.364460
               H             -2.329737   -2.729397    1.585991
             Si            -3.430638   -0.909238    0.380879
               H             -1.187716   -2.335345   -0.569255
               C             -5.068836   -0.302991   -0.084322
               C             -5.213227    0.757744   -0.995387
               C             -6.217977   -0.932618    0.421987
               C             -6.473394    1.181339   -1.375320
               H             -4.337918    1.235265   -1.419422
               C             -7.475555   -0.496922    0.045918
               H             -6.132045   -1.760692    1.115275
               C             -7.600408    0.558408   -0.850181
               H             -6.581841    1.991336   -2.083835
               H             -8.358108   -0.977984    0.445225
               H             -8.585337    0.894426   -1.148037
               H              0.941136    2.633755    0.680513
               H              1.126478   -3.089100   -0.783896
             Se             3.201821    1.360675    0.352199
               C              4.690478    0.226552   -0.060349
               C              5.137792    0.125260   -1.373087
               C              5.332078   -0.464432    0.961554
               C              6.228150   -0.682796   -1.663122
               H              4.637379    0.675374   -2.159406
               C              6.423798   -1.268582    0.663103
               H              4.980945   -0.371061    1.980927
               C              6.869555   -1.378686   -0.646832
               H              6.581033   -0.762229   -2.682919
               H              6.928356   -1.803889    1.456730
               H              7.723557   -2.002355   -0.876605
 45
 Naph-SePhSiMe(Ph) silane isodes
             C               -1.605382    2.762599    0.293679
              C               -0.628844    3.718490    0.196839
              C                0.746783    3.362895    0.306706
              C                1.086725    1.995705    0.530151
              C                0.044691    1.039875    0.606040
              C               -1.264337    1.412497    0.484307
              H               -2.647599    3.045261    0.215320
              C                1.794595    4.313024    0.197389
              C                2.460933    1.612709    0.659411
              C                3.428268    2.582564    0.549992
              C                3.098960    3.933786    0.314578
              H                4.474115    2.311188    0.639587
              H                3.887114    4.670007    0.221840
              C                2.485437   -0.785957    2.658858
              H                1.400925   -0.879157    2.728584
              H                2.924722   -1.764486    2.860884
              H                2.817246   -0.103281    3.442267
              H                0.288757   -0.005279    0.747205
              C                2.402532   -1.289620   -0.370365
              C                2.138774   -2.638919   -0.125934
              C                2.192507   -0.804728   -1.664144
              C                1.687689   -3.478057   -1.136587
              H                2.281525   -3.047301    0.868727
              C                1.741887   -1.637386   -2.678205
              H                2.373651    0.243277   -1.880247
              C                1.489336   -2.977182   -2.415257
              H                1.489255   -4.521358   -0.925824
              H                1.584574   -1.241601   -3.673615
              H                1.135889   -3.628447   -3.204601
              H                1.547742    5.348089    0.003933
              H               -2.049696    0.670191    0.544707
            Se              -1.143922    5.559890   -0.051312
              C               -2.475172    5.317800   -1.412172
              C               -3.642827    6.067724   -1.337377
              C               -2.267963    4.459495   -2.488165
              C               -4.597107    5.965833   -2.342217
              H               -3.810559    6.723348   -0.492181
              C               -3.233588    4.347430   -3.475535
              H               -1.356038    3.878860   -2.548297
              C               -4.398327    5.103306   -3.409231
              H               -5.503809    6.553813   -2.278684
              H               -3.070279    3.673872   -4.307244
              H               -5.146538    5.016795   -4.186248
            Si               3.025279   -0.149932    0.983633
              H                4.506503   -0.091913    0.950952
45
Naph-SePhSiMe(Ph) silane trans 10a
              C                  3.475360   -2.907465    0.416297
              C                  2.580587   -3.340106   -0.515003
              C                  1.369030   -2.644495   -0.741082
              C                  1.035044   -1.484244    0.021948
              C                  2.051797   -1.007766    0.910932
              C                  3.214966   -1.710051    1.106971
              H                  4.396920   -3.444730    0.596858
              C                  0.488825   -3.118313   -1.743870
              C                 -0.265546   -0.890986   -0.158724
              H                  3.961137   -1.311242    1.781379
              C                 -1.068220   -1.405441   -1.155700
              C                 -0.693850   -2.489886   -1.974442
              H                 -2.051895   -0.985497   -1.317545
              H                 -1.366045   -2.836101   -2.748751
            Si                -1.171523    0.338831    0.973323
              C                  2.193763    1.827187    0.262228
              C                  1.810409    3.158290    0.398789
              C                  2.736372    1.382212   -0.937185
              C                  1.982764    4.041583   -0.656208
              H                  1.370590    3.502876    1.327311
              C                  2.891623    2.270177   -1.993014
              H                  3.038685    0.349078   -1.051364
              C                  2.521177    3.600453   -1.857220
              H                  1.684249    5.075726   -0.540923
              H                  3.310098    1.915637   -2.926449
              H                  2.647112    4.288291   -2.682917
            Se                 1.959000    0.694356    1.793782
              H                 -0.691139    1.733689    0.897816
              H                  0.783736   -3.986753   -2.321014
              H                  2.778719   -4.228076   -1.103565
              C                 -2.980537    0.408895    0.469125
              H                 -3.465510   -0.566955    0.519703
              H                 -3.488797    1.067312    1.177794
              H                 -3.125699    0.826222   -0.528865
              C                 -1.138024   -0.289674    2.740794
              C                 -1.423014    0.577574    3.798764
              C                 -0.883384   -1.628479    3.041876
              C                 -1.449224    0.127786    5.110436
              H                 -1.616404    1.626651    3.597089
              C                 -0.905576   -2.085171    4.353916
              H                 -0.656779   -2.327728    2.243647
              C                 -1.188588   -1.207678    5.390427
              H                 -1.669166    0.817932    5.915501
              H                 -0.701551   -3.127182    4.566327
              H                 -1.204638   -1.562306    6.413268
47
Naph-SePhSiMe(tBu) silane trans 10b
            C                 0.907561   -1.185281   -0.065794
             C                 1.813010   -2.224668    0.312805
             C                 0.667267   -0.106582    0.861712
             C                 0.287374   -1.344348   -1.348255
             C                 2.348920   -2.266643    1.622127
             C                 2.186961   -3.238127   -0.602078
             C                 2.010261   -1.316416    2.532448
             C                 1.652475   -3.285167   -1.853421
             C                 1.199669   -0.236405    2.129534
             C                 0.660933   -2.352419   -2.203228
             H                 3.019551   -3.077799    1.879624
             H                 2.904173   -3.982255   -0.276839
             H                 2.389359   -1.355593    3.545443
             H                 1.938726   -4.057936   -2.554455
             H                 1.032220    0.542632    2.861146
             H                 0.150713   -2.450430   -3.152289
             C                -0.130819    2.554337    2.201220
             H                 0.790044    2.751579    2.752212
             H                -0.800141    1.975939    2.841135
             H                -0.613234    3.514239    2.007525
             C                -2.424155   -0.544007   -0.575623
             C                -3.423806    0.409783   -0.412428
             C                -2.389919   -1.659734    0.252729
             C                -4.390488    0.241532    0.568565
             H                -3.441875    1.288579   -1.045918
             C                -3.350185   -1.811770    1.242573
             H                -1.617154   -2.407853    0.130337
             C                -4.354410   -0.866781    1.402580
             H                -5.166385    0.987191    0.686246
             H                -3.313291   -2.679541    1.888834
             H                -5.101968   -0.992044    2.174788
           Se               -1.158682   -0.259791   -1.987292
             C                 1.568795    2.550910   -0.366023
             C                 2.890441    2.284554    0.360893
             H                 3.154744    1.224921    0.339938
             H                 3.700135    2.842146   -0.122207
             H                 2.853816    2.599311    1.407489
             C                 1.684019    2.051973   -1.808215
             H                 1.876354    0.976769   -1.849287
             H                 0.774125    2.254356   -2.376656
             H                 2.516830    2.556998   -2.310261
             C                 1.295313    4.059422   -0.379046
             H                 1.287778    4.478926    0.629571
             H                 2.077899    4.575613   -0.945415
             H                 0.337194    4.292605   -0.851179
           Si                0.131606    1.699019    0.546472
             H                -1.115812    1.942258   -0.196311
46
Naph-SePhSiMe(tBu) cation isodes
           C                 1.314418   -0.940899   -0.643182
           C                 1.230125    0.343198   -0.163130
           C                -0.046871    0.980183   -0.088324
           C                -1.207706    0.260803   -0.486149
           C                -1.069814   -1.041938   -1.001798
           C                 0.164873   -1.626153   -1.070615
           H                 2.274101   -1.434539   -0.714888
           C                -0.199431    2.319144    0.344941
           C                -2.481156    0.910123   -0.401451
           C                -2.565078    2.243013   -0.016978
           C                -1.417386    2.946082    0.369903
           H                -3.520757    2.755801    0.015254
           H                -1.496531    3.976508    0.687088
           C                -5.486392    1.055769   -1.184879
           H                -5.793790    0.531700   -2.097149
           H                -6.357461    1.083139   -0.529041
           H                -5.197676    2.067022   -1.464457
         Si               -4.094517    0.104758   -0.454604
           H                -1.941309   -1.568404   -1.375508
           H                 0.677058    2.877665    0.649259
           H                 0.270835   -2.625579   -1.472589
           C                 4.114696   -0.021590    0.159701
           C                 4.873327   -0.036548   -1.004951
           C                 4.337952   -0.958784    1.162824
           C                 5.857688   -1.002744   -1.167210
           H                 4.697650    0.702457   -1.775727
           C                 5.318366   -1.925297    0.989425
           H                 3.749507   -0.930100    2.070764
           C                 6.077132   -1.946707   -0.173768
           H                 6.453918   -1.014135   -2.070077
           H                 5.494538   -2.656501    1.767387
           H                 6.845469   -2.697652   -0.303128
           C                -4.569853   -1.427206    0.472101
           C                -4.984576   -0.729641    1.803886
           H                -4.137151   -0.263336    2.312209
           H                -5.778832    0.011313    1.679754
           H                -5.376542   -1.505770    2.466589
           C                -5.792121   -2.113276   -0.146874
           H                -5.546293   -2.601802   -1.090601
           H                -6.148469   -2.883160    0.541968
           H                -6.619212   -1.422613   -0.319332
           C                -3.467207   -2.439727    0.774048
           H                -3.194862   -3.015967   -0.109741
           H                -2.566578   -1.970266    1.171171
           H                -3.840452   -3.142739    1.522948
         Se                2.775593    1.328633    0.401094
47
Naph-SePhSiMe(tBu) silane isodes
          C              1.401769   -0.982876    0.675508
           C              1.263124    0.289893    0.193654
           C             -0.029062    0.890591    0.099945
           C             -1.172425    0.145071    0.508946
           C             -0.980977   -1.170770    1.001411
           C              0.267340   -1.714277    1.079670
           H              2.378344   -1.440326    0.757425
           C             -0.213720    2.207229   -0.386380
           C             -2.476065    0.730994    0.420675
           C             -2.585019    2.018764   -0.052664
           C             -1.458781    2.760547   -0.458308
           H             -3.559667    2.489440   -0.122858
           H             -1.583935    3.769489   -0.829664
           C             -5.382591    1.107309    1.307286
           H             -5.712031    1.693495    0.447507
           H             -6.259134    0.610073    1.725275
           H             -4.997548    1.798081    2.058939
           H             -1.838124   -1.745626    1.323760
           H              0.642854    2.787012   -0.705905
           H              0.399669   -2.718254    1.462378
           C              4.162081    0.023529   -0.171420
           C              4.356030   -0.937867   -1.158736
           C              4.988838    0.050282    0.945626
           C              5.368655   -1.876007   -1.020266
           H              3.710971   -0.950102   -2.027926
           C              6.007945   -0.884953    1.074905
           H              4.831107    0.798691    1.711259
           C              6.196343   -1.848944    0.095047
           H              5.514636   -2.625526   -1.787427
           H              6.650703   -0.861229    1.945418
           H              6.988163   -2.579431    0.199296
           C             -4.669350   -1.203704   -0.627543
           C             -6.016951   -1.842363   -0.276718
           H             -5.948260   -2.466471    0.618175
           H             -6.789050   -1.088697   -0.105531
           H             -6.355418   -2.479912   -1.100383
           C             -4.832965   -0.314668   -1.863648
           H             -3.887886    0.152139   -2.150555
           H             -5.181012   -0.913693   -2.711879
           H             -5.566984    0.478514   -1.700748
           C             -3.651101   -2.304482   -0.933961
           H             -2.676256   -1.890236   -1.201674
           H             -3.511884   -2.974409   -0.081402
           H             -3.998282   -2.911245   -1.777361
         Se             2.780404    1.339142   -0.367494
         Si            -4.082493   -0.160879    0.844845
           H             -3.888534   -1.070102    2.002674

        
